# Supplementary material for: Monotreme-specific conserved putative proteins derived from retroviral reverse transcriptase
Source: Virus Evol. 2022 Sep 3;8(2):veac084. doi: 10.1093/ve/veac084 (PMC9514029; doi:10.1093/ve/veac084)
Supplement: veac084_Supp [file veac084_supp.zip]

Archive with 5 entries (5 files):
- 220519_Supplementary_tables.xlsx
- Supplemenrary_Figures.docx
- Supplementary_file_1.docx
- Supplementary_file_2.docx
- Supplementary_file_3.txt
