# Supplementary material for: Monotreme-specific conserved putative proteins derived from retroviral reverse transcriptase
Source: Virus Evol. 2022 Sep 3;8(2):veac084. doi: 10.1093/ve/veac084 (PMC9514029; doi:10.1093/ve/veac084)
Supplement: veac084_Supp [file veac084_supp.zip › 220519_Supplementary_tables.xlsx]

## Sheet: Table S1
Table S1. The HMM profiles in GyDB used in this study.
Gene	HMM
gag	GAG_412_mdg1
gag	GAG_alpharetroviridae
gag	GAG_athila
gag	GAG_betaretroviridae
gag	GAG_cer2_3
gag	GAG_crm
gag	GAG_reina
gag	GAG_del
gag	GAG_galadriel
gag	GAG_deltaretroviridae
gag	GAG_gammaretroviridae
gag	GAG_lentiviridae
gag	GAG_micropia_mdg3
gag	GAG_osvaldo
gag	GAG_spumaretroviridae
gag	GAG_tat
gag	GAG_TF
gag	GAG_csrn1
gag	GAG_1731
gag	GAG_17_6
gag	GAG_a_clade
gag	GAG_b_clade
gag	GAG_bel
gag	GAG_codi_c
gag	GAG_codi_d
gag	GAG_codi_I
gag	GAG_codi_II
gag	GAG_copia
gag	GAG_epsilonretroviridae
gag	GAG_galea
gag	GAG_gmr1
gag	GAG_gypsy
gag	GAG_hydra
gag	GAG_maggy
gag	GAG_oryco
gag	GAG_pao
gag	GAG_pCretro
gag	GAG_pseudovirus
gag	GAG_pyggy
gag	GAG_pyret
gag	GAG_retrofit
gag	GAG_sinbad
gag	GAG_sire
gag	GAG_suzu
gag	GAG_tas
gag	GAG_tork
gag	GAG_v_clade
gag	GAGCOAT_caulimovirus
gag	GAGCOAT_cavemovirus
gag	GAGCOAT_soymovirus
gag	GAGCOAT_badnavirus
pro	AP_DTG_ILG_template
pro	AP_micropia_mdg3
pro	AP_alpharetroviridae
pro	AP_athila
pro	AP_betaretroviridae
pro	AP_cer2_3
pro	AP_bel
pro	AP_crm
pro	AP_reina
pro	AP_del
pro	AP_galadriel
pro	AP_cog3577
pro	AP_cog5550
pro	AP_ddi
pro	AP_deltaretroviridae
pro	AP_gammaretroviridae
pro	AP_lentiviridae
pro	AP_nix1
pro	AP_osvaldo
pro	AP_pepsins_A1a
pro	AP_pepsins_A1b
pro	AP_saspase
pro	AP_retropepsins
pro	AP_spumaretroviridae
pro	AP_tat
pro	AP_ty1copia
pro	AP_csrn1
pro	AP_1731
pro	AP_17_6
pro	AP_412_mdg1
pro	AP_a_clade
pro	AP_b_clade
pro	AP_caulimoviridae_dom2
pro	AP_caulimovirus
pro	AP_badnavirus
pro	AP_cavemovirus
pro	AP_codi_c
pro	AP_codi_d
pro	AP_codi_I
pro	AP_codi_II
pro	AP_copia
pro	AP_epsilonretroviridae
pro	AP_galea
pro	AP_gmr1
pro	AP_gypsy
pro	AP_hydra
pro	AP_maggy
pro	AP_oryco
pro	AP_pao
pro	AP_pseudovirus
pro	AP_pyggy
pro	AP_pyret
pro	AP_pCretro
pro	AP_retrofit
pro	AP_sinbad
pro	AP_sire
pro	AP_soymovirus
pro	AP_suzu
pro	AP_tas
pro	AP_TF
pro	AP_tork
pro	AP_v_clade
pol	RT_412_mdg1
pol	RT_alpharetroviridae
pol	RT_athila
pol	RT_betaretroviridae
pol	RT_cer2_3
pol	RT_crm
pol	RT_reina
pol	RT_del
pol	RT_galadriel
pol	RT_TF
pol	RT_deltaretroviridae
pol	RT_gammaretroviridae
pol	RT_lentiviridae
pol	RT_micropia_mdg3
pol	RT_osvaldo
pol	RT_spumaretroviridae
pol	RT_tat
pol	RT_csrn1
pol	RT_1731
pol	RT_17_6
pol	RT_a_clade
pol	RT_b_clade
pol	RT_badnavirus
pol	RT_bel
pol	RT_caulimovirus
pol	RT_cavemovirus
pol	RT_codi_c
pol	RT_codi_d
pol	RT_codi_I
pol	RT_codi_II
pol	RT_copia
pol	RT_epsilonretroviridae
pol	RT_galea
pol	RT_gmr1
pol	RT_gypsy
pol	RT_hydra
pol	RT_maggy
pol	RT_oryco
pol	RT_pao
pol	RT_pCretro
pol	RT_pseudovirus
pol	RT_pyggy
pol	RT_pyret
pol	RT_retrofit
pol	RT_sinbad
pol	RT_sire
pol	RT_soymovirus
pol	RT_suzu
pol	RT_tas
pol	RT_tork
pol	RT_v_clade
pol	RNaseH_412_mdg1
pol	RNaseH_alpharetroviridae
pol	RNaseH_athila
pol	RNaseH_betaretroviridae
pol	RNaseH_cer2_3
pol	RNaseH_crm
pol	RNaseH_reina
pol	RNaseH_del
pol	RNaseH_galadriel
pol	RNaseH_TF
pol	RNaseH_deltaretroviridae
pol	RNaseH_gammaretroviridae
pol	RNaseH_lentiviridae
pol	RNaseH_micropia_mdg3
pol	RNaseH_osvaldo
pol	RNaseH_spumaretroviridae
pol	RNaseH_tat
pol	RNaseH_csrn1
pol	RNaseH_1731
pol	RNaseH_17_6
pol	RNaseH_a_clade
pol	RNaseH_b_clade
pol	RNaseH_badnavirus
pol	RNaseH_bel
pol	RNaseH_caulimovirus
pol	RNaseH_cavemovirus
pol	RNaseH_codi_c
pol	RNaseH_codi_d
pol	RNaseH_codi_I
pol	RNaseH_codi_II
pol	RNaseH_copia
pol	RNaseH_epsilonretroviridae
pol	RNaseH_galea
pol	RNaseH_gmr1
pol	RNaseH_gypsy
pol	RNaseH_hydra
pol	RNaseH_maggy
pol	RNaseH_oryco
pol	RNaseH_pao
pol	RNaseH_pCretro
pol	RNaseH_pseudovirus
pol	RNaseH_pyggy
pol	RNaseH_pyret
pol	RNaseH_retrofit
pol	RNaseH_sinbad
pol	RNaseH_sire
pol	RNaseH_soymovirus
pol	RNaseH_suzu
pol	RNaseH_tas
pol	RNaseH_tork
pol	RNaseH_v_clade
pol	INT_412_mdg1
pol	INT_alpharetroviridae
pol	INT_athila
pol	INT_betaretroviridae
pol	INT_cer2_3
pol	INT_crm
pol	INT_reina
pol	INT_del
pol	INT_galadriel
pol	INT_TF
pol	INT_deltaretroviridae
pol	INT_gammaretroviridae
pol	INT_lentiviridae
pol	INT_micropia_mdg3
pol	INT_osvaldo
pol	INT_spumaretroviridae
pol	INT_tat
pol	INT_csrn1
pol	INT_GIN1
pol	INT_1731
pol	INT_17_6
pol	INT_a_clade
pol	INT_b_clade
pol	INT_bel
pol	INT_codi_c
pol	INT_codi_d
pol	INT_codi_I
pol	INT_codi_II
pol	INT_copia
pol	INT_epsilonretroviridae
pol	INT_galea
pol	INT_gmr1
pol	INT_gypsy
pol	INT_hydra
pol	INT_maggy
pol	INT_oryco
pol	INT_pao
pol	INT_pCretro
pol	INT_pseudovirus
pol	INT_pyggy
pol	INT_pyret
pol	INT_retrofit
pol	INT_sinbad
pol	INT_sire
pol	INT_suzu
pol	INT_tas
pol	INT_tork
pol	INT_v_clade
pol	DUT_betaretroviridae
pol	DUT_lentiviridae
pol	DUT_caulimoviruses
env	ENV_alpharetroviridae
env	ENV_athila
env	ENV_B-type_betaretroviridae
env	ENV_D-type_betaretroviridae
env	ENV_deltaretroviridae
env	ENV_gammaretroviridae
env	ENV_errantiviridae
env	ENV_lentiviridae
env	ENV_retroviridae
env	ENV_spumaretroviridae
env	ENV_epsilonretroviridae
env	ENV_sire
env	ENV_tas

## Sheet: Table S2
Table S2. ERV-like ORFs shared between platypus and echidna.
Gene type	Platypus ORF	Echidna ORF	Bitscore	Platypus RefSeq	Echidna RefSeq
gag	Ornithorhynchus_anatinus:NC_041738.1:44194628-44196157:+	Tachyglossus_aculeatus:NC_052076.1:44745318-44746829:-	854	ZCCHC14	ZCCHC14
pro	Ornithorhynchus_anatinus:NC_041744.1:7221584-7223671:-	Tachyglossus_aculeatus:NC_052082.1:51303836-51306379:+	1359	LOC100077981 (UBB)	LOC119939226 (UBB)
pro	Ornithorhynchus_anatinus:NC_041744.1:7221584-7223671:-	Tachyglossus_aculeatus:NC_052086.1:27795400-27797328:-	1199	LOC100077981 (UBB)	UBC
pro	Ornithorhynchus_anatinus:NC_041729.1:15225711-15227342:+	Tachyglossus_aculeatus:NC_052086.1:27795400-27797328:-	1063	UBC	UBC
pro	Ornithorhynchus_anatinus:NC_041729.1:15225711-15227342:+	Tachyglossus_aculeatus:NC_052082.1:51303836-51306379:+	1050	UBC	LOC119939226 (UBB)
pro	Ornithorhynchus_anatinus:NC_041732.1:103457034-103458137:-	Tachyglossus_aculeatus:NC_052070.1:8436607-8437881:-	488	ASPRV1	ASPRV1
pol	Ornithorhynchus_anatinus:NC_041749.1:50157125-50159155:-	Tachyglossus_aculeatus:NC_052101.1:55440288-55442312:-	1228	LOC103170756 (RTOM1)	None (RTOM1)
pol	Ornithorhynchus_anatinus:NC_041749.1:50120675-50122537:-	Tachyglossus_aculeatus:NC_052101.1:55408366-55410228:-	1019	LOC114806514 (RTOM3)	LOC119950340 (RTOM3)
pol	Ornithorhynchus_anatinus:NC_041749.1:50120675-50122537:-	Tachyglossus_aculeatus:NC_052101.1:55440288-55442312:-	981	LOC114806514 (RTOM3)	None (RTOM1)
pol	Ornithorhynchus_anatinus:NC_041749.1:50135067-50136896:-	Tachyglossus_aculeatus:NC_052101.1:55424630-55426306:-	931	LOC114806513 (RTOM2)	LOC119950341 (RTOM2)
pol	Ornithorhynchus_anatinus:NC_041749.1:50157125-50159155:-	Tachyglossus_aculeatus:NC_052101.1:55408366-55410228:-	909	LOC103170756 (RTOM1)	LOC119950340 (RTOM3)

## Sheet: Table S3
Table S3. The GyDB HMMs hit to the RTOM genes.
ORF	HMM_model	E-value
Ornithorhynchus_anatinus:NC_041749.1:50157125-50159155:-(RTOM1_platypus)	RT_spumaretroviridae	2e-37
Ornithorhynchus_anatinus:NC_041749.1:50157125-50159155:-(RTOM1_platypus)	RT_epsilonretroviridae	2.9e-23
Ornithorhynchus_anatinus:NC_041749.1:50157125-50159155:-(RTOM1_platypus)	RT_gammaretroviridae	7.4e-23
Ornithorhynchus_anatinus:NC_041749.1:50157125-50159155:-(RTOM1_platypus)	RT_17_6	1.4e-22
Ornithorhynchus_anatinus:NC_041749.1:50157125-50159155:-(RTOM1_platypus)	RT_del	6.1e-22
Ornithorhynchus_anatinus:NC_041749.1:50157125-50159155:-(RTOM1_platypus)	RT_gmr1	1.5e-17
Ornithorhynchus_anatinus:NC_041749.1:50157125-50159155:-(RTOM1_platypus)	RT_deltaretroviridae	5e-17
Ornithorhynchus_anatinus:NC_041749.1:50157125-50159155:-(RTOM1_platypus)	RT_pyggy	9.7e-17
Ornithorhynchus_anatinus:NC_041749.1:50157125-50159155:-(RTOM1_platypus)	RT_cer2-3	1.6e-14
Ornithorhynchus_anatinus:NC_041749.1:50157125-50159155:-(RTOM1_platypus)	RT_crm	2.2e-13
Ornithorhynchus_anatinus:NC_041749.1:50157125-50159155:-(RTOM1_platypus)	RT_badnavirus	1.8e-12
Ornithorhynchus_anatinus:NC_041749.1:50157125-50159155:-(RTOM1_platypus)	RT_gypsy	6.5e-12
Ornithorhynchus_anatinus:NC_041749.1:50157125-50159155:-(RTOM1_platypus)	RT_reina	9e-12
Ornithorhynchus_anatinus:NC_041749.1:50157125-50159155:-(RTOM1_platypus)	RT_maggy	1.1e-11
Ornithorhynchus_anatinus:NC_041749.1:50157125-50159155:-(RTOM1_platypus)	RT_pyret	1.5e-11
Ornithorhynchus_anatinus:NC_041749.1:50157125-50159155:-(RTOM1_platypus)	RT_micropia_mdg3	2.4e-11
Ornithorhynchus_anatinus:NC_041749.1:50157125-50159155:-(RTOM1_platypus)	RT_osvaldo	6.3e-10
Ornithorhynchus_anatinus:NC_041749.1:50157125-50159155:-(RTOM1_platypus)	RT_v_clade	7.4e-10
Ornithorhynchus_anatinus:NC_041749.1:50157125-50159155:-(RTOM1_platypus)	RT_galadriel	1.8e-07
Ornithorhynchus_anatinus:NC_041749.1:50135067-50136896:-(RTOM2_platypus)	RT_spumaretroviridae	2.6e-09
Ornithorhynchus_anatinus:NC_041749.1:50120675-50122537:-(RTOM3_platypus)	RT_spumaretroviridae	4.5e-31
Ornithorhynchus_anatinus:NC_041749.1:50120675-50122537:-(RTOM3_platypus)	RT_gammaretroviridae	2.4e-18
Ornithorhynchus_anatinus:NC_041749.1:50120675-50122537:-(RTOM3_platypus)	RT_17_6	3.4e-18
Ornithorhynchus_anatinus:NC_041749.1:50120675-50122537:-(RTOM3_platypus)	RT_del	6.3e-18
Ornithorhynchus_anatinus:NC_041749.1:50120675-50122537:-(RTOM3_platypus)	RT_epsilonretroviridae	1.2e-15
Ornithorhynchus_anatinus:NC_041749.1:50120675-50122537:-(RTOM3_platypus)	RT_pyggy	2.2e-15
Ornithorhynchus_anatinus:NC_041749.1:50120675-50122537:-(RTOM3_platypus)	RT_cer2-3	4.3e-15
Ornithorhynchus_anatinus:NC_041749.1:50120675-50122537:-(RTOM3_platypus)	RT_gmr1	4.8e-15
Ornithorhynchus_anatinus:NC_041749.1:50120675-50122537:-(RTOM3_platypus)	RT_deltaretroviridae	1.5e-14
Ornithorhynchus_anatinus:NC_041749.1:50120675-50122537:-(RTOM3_platypus)	RT_badnavirus	8.3e-12
Ornithorhynchus_anatinus:NC_041749.1:50120675-50122537:-(RTOM3_platypus)	RT_micropia_mdg3	2.2e-11
Ornithorhynchus_anatinus:NC_041749.1:50120675-50122537:-(RTOM3_platypus)	RT_crm	4.6e-11
Ornithorhynchus_anatinus:NC_041749.1:50120675-50122537:-(RTOM3_platypus)	RT_osvaldo	2.2e-10
Ornithorhynchus_anatinus:NC_041749.1:50120675-50122537:-(RTOM3_platypus)	RT_maggy	8.9e-10
Ornithorhynchus_anatinus:NC_041749.1:50120675-50122537:-(RTOM3_platypus)	RT_v_clade	3.2e-08
Ornithorhynchus_anatinus:NC_041749.1:50120675-50122537:-(RTOM3_platypus)	RT_reina	1.1e-07
Ornithorhynchus_anatinus:NC_041749.1:50120675-50122537:-(RTOM3_platypus)	RT_pyret	1.3e-07
Ornithorhynchus_anatinus:NC_041749.1:50120675-50122537:-(RTOM3_platypus)	RT_gypsy	4.9e-07
Tachyglossus_aculeatus:NC_052101.1:55440288-55442312:-(RTOM1_echidna)	RT_spumaretroviridae	3.7e-35
Tachyglossus_aculeatus:NC_052101.1:55440288-55442312:-(RTOM1_echidna)	RT_gammaretroviridae	5.4e-22
Tachyglossus_aculeatus:NC_052101.1:55440288-55442312:-(RTOM1_echidna)	RT_17_6	8.9e-22
Tachyglossus_aculeatus:NC_052101.1:55440288-55442312:-(RTOM1_echidna)	RT_del	2e-19
Tachyglossus_aculeatus:NC_052101.1:55440288-55442312:-(RTOM1_echidna)	RT_epsilonretroviridae	4e-19
Tachyglossus_aculeatus:NC_052101.1:55440288-55442312:-(RTOM1_echidna)	RT_deltaretroviridae	9.5e-17
Tachyglossus_aculeatus:NC_052101.1:55440288-55442312:-(RTOM1_echidna)	RT_pyggy	7.7e-16
Tachyglossus_aculeatus:NC_052101.1:55440288-55442312:-(RTOM1_echidna)	RT_gmr1	4.5e-15
Tachyglossus_aculeatus:NC_052101.1:55440288-55442312:-(RTOM1_echidna)	RT_cer2-3	5.2e-15
Tachyglossus_aculeatus:NC_052101.1:55440288-55442312:-(RTOM1_echidna)	RT_crm	4e-12
Tachyglossus_aculeatus:NC_052101.1:55440288-55442312:-(RTOM1_echidna)	RT_gypsy	8.7e-12
Tachyglossus_aculeatus:NC_052101.1:55440288-55442312:-(RTOM1_echidna)	RT_maggy	1.2e-11
Tachyglossus_aculeatus:NC_052101.1:55440288-55442312:-(RTOM1_echidna)	RT_badnavirus	1.4e-11
Tachyglossus_aculeatus:NC_052101.1:55440288-55442312:-(RTOM1_echidna)	RT_v_clade	3.5e-10
Tachyglossus_aculeatus:NC_052101.1:55440288-55442312:-(RTOM1_echidna)	RT_micropia_mdg3	1.8e-09
Tachyglossus_aculeatus:NC_052101.1:55440288-55442312:-(RTOM1_echidna)	RT_reina	1.8e-09
Tachyglossus_aculeatus:NC_052101.1:55440288-55442312:-(RTOM1_echidna)	RT_pyret	2.2e-09
Tachyglossus_aculeatus:NC_052101.1:55440288-55442312:-(RTOM1_echidna)	RT_osvaldo	4.1e-09
Tachyglossus_aculeatus:NC_052101.1:55440288-55442312:-(RTOM1_echidna)	RT_412_mdg1	1.2e-06
Tachyglossus_aculeatus:NC_052101.1:55440288-55442312:-(RTOM1_echidna)	RT_galadriel	1.5e-06
Tachyglossus_aculeatus:NC_052101.1:55440288-55442312:-(RTOM1_echidna)	RT_betaretroviridae	2.5e-06
Tachyglossus_aculeatus:NC_052101.1:55424630-55426306:-(RTOM2_echidna)	RT_spumaretroviridae	1.3e-07
Tachyglossus_aculeatus:NC_052101.1:55408366-55410228:-(RTOM3_echidna)	RT_spumaretroviridae	2.5e-28
Tachyglossus_aculeatus:NC_052101.1:55408366-55410228:-(RTOM3_echidna)	RT_del	3.5e-20
Tachyglossus_aculeatus:NC_052101.1:55408366-55410228:-(RTOM3_echidna)	RT_17_6	9.3e-18
Tachyglossus_aculeatus:NC_052101.1:55408366-55410228:-(RTOM3_echidna)	RT_gammaretroviridae	1.9e-16
Tachyglossus_aculeatus:NC_052101.1:55408366-55410228:-(RTOM3_echidna)	RT_cer2-3	1.2e-15
Tachyglossus_aculeatus:NC_052101.1:55408366-55410228:-(RTOM3_echidna)	RT_gmr1	1.1e-13
Tachyglossus_aculeatus:NC_052101.1:55408366-55410228:-(RTOM3_echidna)	RT_epsilonretroviridae	2.4e-13
Tachyglossus_aculeatus:NC_052101.1:55408366-55410228:-(RTOM3_echidna)	RT_crm	1.1e-12
Tachyglossus_aculeatus:NC_052101.1:55408366-55410228:-(RTOM3_echidna)	RT_v_clade	2.2e-12
Tachyglossus_aculeatus:NC_052101.1:55408366-55410228:-(RTOM3_echidna)	RT_deltaretroviridae	7.6e-12
Tachyglossus_aculeatus:NC_052101.1:55408366-55410228:-(RTOM3_echidna)	RT_pyggy	7.8e-12
Tachyglossus_aculeatus:NC_052101.1:55408366-55410228:-(RTOM3_echidna)	RT_badnavirus	4.2e-11
Tachyglossus_aculeatus:NC_052101.1:55408366-55410228:-(RTOM3_echidna)	RT_reina	4.6e-11
Tachyglossus_aculeatus:NC_052101.1:55408366-55410228:-(RTOM3_echidna)	RT_maggy	1.9e-09
Tachyglossus_aculeatus:NC_052101.1:55408366-55410228:-(RTOM3_echidna)	RT_micropia_mdg3	3.8e-09
Tachyglossus_aculeatus:NC_052101.1:55408366-55410228:-(RTOM3_echidna)	RT_galadriel	5.3e-08
Tachyglossus_aculeatus:NC_052101.1:55408366-55410228:-(RTOM3_echidna)	RT_pyret	6.8e-08
Tachyglossus_aculeatus:NC_052101.1:55408366-55410228:-(RTOM3_echidna)	RT_osvaldo	1.4e-06
Tachyglossus_aculeatus:NC_052101.1:55408366-55410228:-(RTOM3_echidna)	RT_412_mdg1	5.4e-06
Tachyglossus_aculeatus:NC_052101.1:55408366-55410228:-(RTOM3_echidna)	RT_gypsy	7.8e-06

## Sheet: Table S4
Table S4. The number of hit in the BLASTn and tBLASTn search for RTOM ORFs against genomes
Group	Subjected Genome	BLASTn_RTOM1_Oan	BLASTn_RTOM2_Oan	BLASTn_RTOM3_Oan	BLASTn_RTOM1_Tac	BLASTn_RTOM2_Tac	BLASTn_RTOM3_Tac	tBLASTn_RTOM1_Oan	tBLASTn_RTOM2_Oan	tBLASTn_RTOM3_Oan	tBLASTn_RTOM1_Tac	tBLASTn_RTOM2_Tac	tBLASTn_RTOM3_Tac
Euarchonta	Alouatta_palliata_[genbank_GCA_5F004027835.1_2019-01-16]	0	0	0	0	0	0	602	33	606	594	111	566
Euarchonta	Aotus_nancymaae_[refseq_GCF_5F000952055.2_2017-06-09]	0	0	0	0	0	0	1218	31	845	1092	105	613
Euarchonta	Ateles_geoffroyi_[genbank_GCA_5F004024785.1_2019-01-15]	0	0	0	0	0	0	609	47	599	614	137	564
Euarchonta	Ateles_hybridus_[genbank_GCA_5F916098195.1_2021-09-22]	0	0	0	0	0	0	1162	19	816	1067	85	574
Euarchonta	Callithrix_jacchus_[refseq_GCF_5F009663435.1_2020-05-22]	0	0	0	0	0	0	1175	55	848	1094	102	600
Euarchonta	Carlito_syrichta_[refseq_GCF_5F000164805.1_2013-09-18]	0	0	0	0	0	0	715	17	659	723	98	599
Euarchonta	Cebus_albifrons_[genbank_GCA_5F004027755.1_2019-01-16]	0	0	0	0	0	0	625	31	614	627	88	574
Euarchonta	Cebus_imitator_[refseq_GCF_5F001604975.1_2016-04-04]	0	0	0	0	0	0	1089	22	768	978	90	545
Euarchonta	Cercocebus_atys_[refseq_GCF_5F000955945.1_2015-03-19]	0	0	0	0	0	0	1963	61	1414	1832	225	1081
Euarchonta	Cercopithecus_mona_[genbank_GCA_5F014849445.1_2020-10-05]	0	0	0	0	0	0	2269	75	1711	2163	311	1311
Euarchonta	Cercopithecus_neglectus_[genbank_GCA_5F004027615.1_2019-01-16]	0	0	0	0	0	0	570	53	574	576	193	562
Euarchonta	Cheirogaleus_medius_[genbank_GCA_5F008086735.1_2019-08-26]	0	0	0	0	0	0	472	10	312	398	33	229
Euarchonta	Chlorocebus_sabaeus_[refseq_GCF_5F015252025.1_2020-11-06]	0	0	0	0	0	0	2126	63	1585	2003	319	1217
Euarchonta	Colobus_angolensis_palliatus_[refseq_GCF_5F000951035.1_2015-03-12]	0	0	0	0	0	0	2042	42	1464	1873	208	1099
Euarchonta	Daubentonia_madagascariensis_[genbank_GCA_5F004027145.1_2019-01-16]	0	0	0	0	0	0	717	33	478	656	61	349
Euarchonta	Erythrocebus_patas_[genbank_GCA_5F004027335.1_2019-01-16]	0	0	0	0	0	0	575	50	580	571	261	568
Euarchonta	Eulemur_flavifrons_[genbank_GCA_5F001262665.1_2015-08-06]	0	0	0	0	0	0	392	9	260	352	16	189
Euarchonta	Eulemur_fulvus_[genbank_GCA_5F004027275.1_2019-01-16]	0	0	0	0	0	0	604	8	475	583	33	345
Euarchonta	Eulemur_macaco_[genbank_GCA_5F001262655.1_2015-08-06]	0	0	0	0	0	0	378	7	258	349	18	183
Euarchonta	Galeopterus_variegatus_[refseq_GCF_5F000696425.1_2014-06-05]	16	0	0	0	0	0	745	47	710	749	191	681
Euarchonta	Gorilla_gorilla_gorilla_[refseq_GCF_5F008122165.1_2019-08-28]	0	0	0	0	0	0	2852	96	2162	2677	353	1820
Euarchonta	Homo_sapiens_[refseq_GCF_5F000001405.39_2019-02-28]	0	0	0	0	0	0	3192	109	2437	3020	372	2017
Euarchonta	Hylobates_moloch_[genbank_GCA_5F009828535.3_2021-11-10]	0	0	0	0	0	0	2584	84	1881	2420	296	1572
Euarchonta	Indri_indri_[genbank_GCA_5F004363605.1_2019-03-22]	0	0	0	0	0	0	524	18	366	481	44	260
Euarchonta	Lemur_catta_[refseq_GCF_5F020740605.2_2021-11-04]	0	0	0	0	0	0	634	16	383	585	112	288
Euarchonta	Macaca_arctoides_[genbank_GCA_5F021188215.1_2021-12-15]	0	0	0	0	0	0	1289	66	1064	1235	194	900
Euarchonta	Macaca_fascicularis_[refseq_GCF_5F012559485.2_2021-10-26]	0	0	0	0	0	0	2297	66	1704	2156	361	1355
Euarchonta	Macaca_fuscata_fuscata_[genbank_GCA_5F003118495.1_2018-04-04]	0	0	0	0	0	0	532	87	533	529	518	531
Euarchonta	Macaca_mulatta_[refseq_GCF_5F003339765.1_2019-02-13]	0	0	0	0	0	0	2415	70	1873	2328	415	1436
Euarchonta	Macaca_nemestrina_[refseq_GCF_5F000956065.1_2015-03-19]	0	0	0	0	0	0	1941	61	1398	1800	205	1060
Euarchonta	Mandrillus_leucophaeus_[refseq_GCF_5F000951045.1_2015-03-12]	0	0	0	0	0	0	1453	66	1203	1386	223	998
Euarchonta	Mandrillus_sphinx_[genbank_GCA_5F004802615.1_2019-04-22]	0	0	0	0	0	0	1418	44	1168	1345	194	963
Euarchonta	Microcebus_griseorufus_[genbank_GCA_5F008750995.1_2019-09-30]	0	0	0	0	0	0	578	10	514	574	51	330
Euarchonta	Microcebus_mittermeieri_[genbank_GCA_5F008750955.1_2019-09-30]	0	0	0	0	0	0	567	12	490	571	44	308
Euarchonta	Microcebus_murinus_[refseq_GCF_5F000165445.2_2017-02-06]	0	0	0	0	0	0	397	7	239	367	24	164
Euarchonta	Microcebus_ravelobensis_[genbank_GCA_5F008750975.1_2019-09-30]	0	0	0	0	0	0	579	10	353	577	37	236
Euarchonta	Microcebus_sp._3_GT-2019_[genbank_GCA_5F008750915.1_2019-09-30]	0	0	0	0	0	0	567	20	474	569	68	295
Euarchonta	Microcebus_tavaratra_[genbank_GCA_5F008750935.1_2019-09-30]	0	0	0	0	0	0	573	14	474	570	51	294
Euarchonta	Mirza_coquereli_[genbank_GCA_5F004024645.1_2019-01-15]	0	0	0	0	0	0	455	4	333	425	50	254
Euarchonta	Mirza_zaza_[genbank_GCA_5F008750895.1_2019-09-30]	0	0	0	0	0	0	493	8	361	460	66	281
Euarchonta	Nasalis_larvatus_[genbank_GCA_5F000772465.1_2014-11-10]	0	0	0	0	0	0	1459	36	1077	1386	145	793
Euarchonta	Nomascus_leucogenys_[refseq_GCF_5F006542625.1_2019-07-02]	0	0	0	0	0	0	2479	81	1829	2343	268	1516
Euarchonta	Nycticebus_coucang_[genbank_GCA_5F004027815.1_2019-01-16]	0	0	0	0	0	0	569	15	552	580	77	528
Euarchonta	Otolemur_garnettii_[refseq_GCF_5F000181295.1_2011-03-16]	0	0	0	0	0	0	394	15	262	372	34	178
Euarchonta	Pan_paniscus_[genbank_GCA_5F013052645.3_2021-03-18]	0	0	0	0	0	0	2907	101	2221	2762	354	1870
Euarchonta	Pan_troglodytes_[refseq_GCF_5F002880755.1_2018-01-19]	0	0	0	0	0	0	3040	109	2325	2907	381	1960
Euarchonta	Papio_anubis_[refseq_GCF_5F008728515.1_2019-10-02]	0	0	0	0	0	0	2202	70	1620	2054	279	1222
Euarchonta	Piliocolobus_tephrosceles_[refseq_GCF_5F002776525.3_2019-12-12]	0	0	0	0	0	0	2691	58	2006	2521	345	1575
Euarchonta	Pithecia_pithecia_[genbank_GCA_5F004026645.1_2019-01-16]	0	0	0	0	0	0	609	44	604	601	124	582
Euarchonta	Plecturocebus_donacophilus_[genbank_GCA_5F004027715.1_2019-01-16]	0	0	0	0	0	0	580	38	573	577	97	550
Euarchonta	Pongo_abelii_[refseq_GCF_5F002880775.1_2018-01-19]	0	0	0	0	0	0	2672	80	1990	2490	315	1668
Euarchonta	Prolemur_simus_[genbank_GCA_5F003258685.1_2018-06-20]	0	0	0	0	0	0	521	14	350	460	58	253
Euarchonta	Propithecus_coquereli_[refseq_GCF_5F000956105.1_2015-03-23]	0	0	0	0	0	0	473	18	347	429	38	239
Euarchonta	Pygathrix_nemaeus_[genbank_GCA_5F004024825.1_2019-01-15]	0	0	0	0	0	0	578	76	576	574	294	554
Euarchonta	Rhinopithecus_bieti_[refseq_GCF_5F001698545.1_2016-08-03]	0	0	0	0	0	0	1168	59	963	1113	186	818
Euarchonta	Rhinopithecus_roxellana_[refseq_GCF_5F007565055.1_2019-07-29]	0	0	0	0	0	0	2821	86	2107	2641	354	1569
Euarchonta	Saguinus_imperator_[genbank_GCA_5F004024885.1_2019-01-15]	0	0	0	0	0	0	569	27	555	565	92	547
Euarchonta	Saimiri_boliviensis_boliviensis_[refseq_GCF_5F016699345.1_2021-01-12]	0	0	0	0	0	0	844	26	589	755	73	437
Euarchonta	Sapajus_apella_[refseq_GCF_5F009761245.1_2019-12-17]	0	0	0	0	0	0	1153	26	802	1043	87	547
Euarchonta	Semnopithecus_entellus_[genbank_GCA_5F004025065.1_2019-01-15]	0	0	0	0	0	0	580	58	572	579	227	551
Euarchonta	Theropithecus_gelada_[refseq_GCF_5F003255815.1_2018-06-19]	0	0	0	0	0	0	2491	83	1887	2338	475	1462
Euarchonta	Trachypithecus_francoisi_[refseq_GCF_5F009764315.1_2019-12-18]	0	0	0	0	0	0	2527	67	1861	2357	274	1365
Euarchonta	Tupaia_belangeri_[genbank_GCA_5F000181375.1_2006-06-08]	0	0	0	0	0	0	266	15	198	254	43	106
Euarchonta	Tupaia_chinensis_[refseq_GCF_5F000334495.1_2013-01-31]	0	0	0	0	0	0	207	5	150	204	18	83
Euarchonta	Tupaia_tana_[genbank_GCA_5F004365275.1_2019-03-22]	0	0	0	0	0	0	402	27	262	381	61	155
Afrotheria	Chrysochloris_asiatica_[refseq_GCF_5F000296735.1_2012-09-19]	0	0	0	0	1	0	351	4	171	294	11	120
Afrotheria	Dugong_dugon_[genbank_GCA_5F015147995.1_2020-08-31]	0	0	0	0	0	0	609	80	596	617	351	582
Afrotheria	Echinops_telfairi_[refseq_GCF_5F000313985.2_2019-07-15]	0	0	0	0	0	0	950	45	653	910	157	578
Afrotheria	Elephantulus_edwardii_[refseq_GCF_5F000299155.1_2012-10-10]	0	0	0	0	0	0	171	0	99	163	2	75
Afrotheria	Elephas_maximus_[genbank_GCA_5F014332765.1_2020-08-28]	0	0	0	0	0	0	2074	39	1486	2066	238	1249
Afrotheria	Heterohyrax_brucei_[genbank_GCA_5F004026845.1_2019-01-16]	0	0	0	0	0	0	608	154	599	614	331	584
Afrotheria	Hydrodamalis_gigas_[genbank_GCA_5F013391785.1_2020-07-08]	0	0	0	0	0	0	302	3	149	277	7	87
Afrotheria	Loxodonta_africana_[refseq_GCF_5F000001905.1_2009-07-15]	0	0	0	0	0	0	3527	41	2189	3388	244	1676
Afrotheria	Microgale_talazaci_[genbank_GCA_5F004026705.1_2019-01-16]	0	0	0	0	0	0	575	267	571	584	520	586
Afrotheria	Orycteropus_afer_[genbank_GCA_5F004365145.1_2019-03-22]	0	0	0	0	0	0	509	501	511	508	500	509
Afrotheria	Orycteropus_afer_afer_[refseq_GCF_5F000298275.1_2012-09-20]	0	0	0	0	0	0	4096	213	3229	4015	909	2823
Afrotheria	Procavia_capensis_[genbank_GCA_5F004026925.2_2019-07-15]	0	0	0	0	0	0	1508	177	1205	1455	369	996
Afrotheria	Trichechus_manatus_latirostris_[refseq_GCF_5F000243295.1_2012-01-23]	0	0	0	0	0	0	4850	198	3510	4749	661	2811
Glires	Acomys_cahirinus_[genbank_GCA_5F004027535.1_2019-01-16]	0	0	0	0	0	0	355	19	229	326	42	156
Glires	Acomys_dimidiatus_[genbank_GCA_5F907164435.1_2021-07-06]	0	0	0	0	0	0	423	67	283	378	117	161
Glires	Acomys_kempi_[genbank_GCA_5F907164505.1_2021-07-06]	0	0	0	0	0	0	171	6	118	165	19	57
Glires	Acomys_percivali_[genbank_GCA_5F907169655.1_2021-07-06]	0	0	0	0	0	0	176	8	119	191	15	81
Glires	Acomys_russatus_[genbank_GCA_5F903995435.1_2020-08-21]	0	0	0	0	0	0	314	11	169	320	30	109
Glires	Aplodontia_rufa_[genbank_GCA_5F004027875.1_2019-01-16]	0	0	0	0	0	0	605	24	593	605	76	388
Glires	Apodemus_speciosus_[genbank_GCA_5F002335545.1_2017-09-12]	0	0	0	0	0	0	343	8	231	327	29	165
Glires	Apodemus_sylvaticus_[genbank_GCA_5F001305905.1_2015-10-02]	0	0	0	0	0	0	57	0	35	44	2	18
Glires	Arvicanthis_niloticus_[refseq_GCF_5F011762505.1_2020-03-27]	0	0	0	0	0	0	1069	26	760	1022	87	453
Glires	Arvicola_amphibius_[refseq_GCF_5F903992535.2_2021-05-15]	0	0	0	0	0	0	1297	23	974	1292	25	286
Glires	Capromys_pilorides_[genbank_GCA_5F004027915.1_2019-01-16]	0	0	0	0	0	0	625	102	616	616	273	601
Glires	Castor_canadensis_[refseq_GCF_5F001984765.1_2017-02-04]	0	0	0	0	0	0	898	338	843	890	633	669
Glires	Cavia_aperea_[genbank_GCA_5F000688575.1_2014-01-21]	0	0	0	0	0	0	1042	51	853	1009	136	592
Glires	Cavia_porcellus_[refseq_GCF_5F000151735.1_2008-03-03]	0	0	0	0	0	0	2001	88	1496	1870	189	1281
Glires	Cavia_tschudii_[genbank_GCA_5F004027695.1_2019-01-16]	0	0	0	0	0	0	602	58	547	599	112	553
Glires	Chinchilla_lanigera_[refseq_GCF_5F000276665.1_2012-08-28]	0	0	0	0	0	0	539	17	320	497	42	219
Glires	Cricetomys_gambianus_[genbank_GCA_5F004027575.1_2019-01-16]	0	0	0	0	0	0	326	1	232	326	18	142
Glires	Cricetulus_griseus_[refseq_GCF_5F000223135.1_2011-08-23]	0	0	0	0	0	0	473	6	229	442	15	127
Glires	Ctenodactylus_gundi_[genbank_GCA_5F004027205.1_2019-01-16]	0	0	0	0	0	0	492	20	329	459	65	255
Glires	Ctenomys_sociabilis_[genbank_GCA_5F004027165.1_2019-01-16]	0	0	0	0	0	0	443	22	293	411	51	212
Glires	Cuniculus_paca_[genbank_GCA_5F004365215.1_2019-03-22]	0	0	0	0	0	0	573	47	548	572	116	559
Glires	Cynomys_gunnisoni_[genbank_GCA_5F011316645.1_2020-03-16]	1	0	0	0	0	0	843	18	790	799	48	606
Glires	Dasyprocta_punctata_[genbank_GCA_5F004363535.1_2019-03-22]	0	0	0	0	0	0	571	29	549	573	97	542
Glires	Dinomys_branickii_[genbank_GCA_5F004027595.1_2019-01-16]	0	0	0	0	0	0	587	51	567	587	152	551
Glires	Dipodomys_ordii_[refseq_GCF_5F000151885.1_2014-12-12]	0	0	0	0	0	0	129	5	82	110	7	55
Glires	Dipodomys_spectabilis_[refseq_GCF_5F019054845.1_2021-06-29]	0	0	0	0	0	0	767	20	461	742	27	220
Glires	Dipodomys_stephensi_[genbank_GCA_5F004024685.1_2019-01-15]	0	0	0	0	0	0	192	5	123	185	9	82
Glires	Dolichotis_patagonum_[genbank_GCA_5F004027295.1_2019-01-16]	0	0	0	0	0	0	591	36	579	581	91	522
Glires	Ellobius_lutescens_[genbank_GCA_5F001685075.1_2016-07-14]	0	0	0	0	0	0	340	5	160	284	11	103
Glires	Ellobius_talpinus_[genbank_GCA_5F001685095.1_2016-07-14]	0	0	0	0	0	0	254	2	113	222	6	73
Glires	Erethizon_dorsatum_[genbank_GCA_5F006547115.1_2019-07-01]	0	0	0	0	0	0	1307	56	1060	1324	174	856
Glires	Fukomys_damarensis_[refseq_GCF_5F012274545.1_2020-04-13]	0	0	0	0	0	0	581	29	414	535	42	274
Glires	Glaucomys_volans_[genbank_GCA_5F020662805.1_2021-10-28]	0	0	0	0	0	0	656	50	621	660	95	557
Glires	Glis_glis_[genbank_GCA_5F004027185.1_2019-01-16]	0	0	0	0	0	0	583	211	571	583	361	550
Glires	Grammomys_dolichurus_[genbank_GCA_5F019843835.1_2021-09-01]	0	0	0	0	0	0	600	7	407	583	23	329
Glires	Grammomys_surdaster_[refseq_GCF_5F004785775.1_2019-04-12]	0	0	0	0	0	0	1141	13	925	1164	32	733
Glires	Graphiurus_murinus_[genbank_GCA_5F004027655.1_2019-01-16]	0	0	0	0	0	0	562	34	548	568	82	529
Glires	Heterocephalus_glaber_[refseq_GCF_5F000247695.1_2012-02-17]	0	0	0	0	0	0	1108	50	815	1046	144	658
Glires	Hydrochoerus_hydrochaeris_[genbank_GCA_5F004027455.1_2019-01-16]	0	0	0	0	0	0	644	29	601	640	106	579
Glires	Hylomyscus_alleni_[genbank_GCA_5F019843855.1_2021-09-01]	0	0	0	0	0	0	612	40	521	610	103	385
Glires	Hystrix_brachyura_[genbank_GCA_5F016801275.1_2021-02-02]	0	0	0	0	0	0	342	14	194	327	33	156
Glires	Hystrix_cristata_[genbank_GCA_5F004026905.1_2019-01-16]	0	0	0	0	0	0	532	50	355	533	94	302
Glires	Ictidomys_tridecemlineatus_[refseq_GCF_5F016881025.1_2021-02-17]	0	0	0	0	0	0	517	9	325	465	30	206
Glires	Jaculus_jaculus_[refseq_GCF_5F020740685.1_2021-11-04]	0	0	0	0	0	0	2005	252	1500	1867	496	1158
Glires	Lepus_americanus_[genbank_GCA_5F004026855.1_2019-01-16]	0	0	0	0	0	0	510	25	293	479	49	226
Glires	Lepus_timidus_[genbank_GCA_5F009760805.1_2019-12-17]	0	0	0	0	0	0	176	11	97	167	22	73
Glires	Lophiomys_imhausi_[genbank_GCA_5F907164525.1_2021-06-03]	0	0	0	0	0	0	1924	163	1107	1917	258	1085
Glires	Marmota_flaviventris_[refseq_GCF_5F003676075.2_2019-05-24]	1	0	0	0	0	0	1664	44	1392	1387	131	837
Glires	Marmota_himalayana_[genbank_GCA_5F005280165.1_2019-05-10]	0	0	0	0	0	0	999	26	915	975	104	744
Glires	Marmota_marmota_marmota_[genbank_GCA_5F001458135.2_2019-12-18]	0	0	0	0	0	0	1258	14	1040	1211	63	758
Glires	Marmota_monax_[genbank_GCA_5F021218885.1_2021-12-20]	1	0	0	0	0	0	4090	47	3708	3572	134	1906
Glires	Marmota_vancouverensis_[genbank_GCA_5F005458795.1_2019-05-16]	1	0	0	0	0	0	689	14	578	676	45	305
Glires	Mastomys_coucha_[refseq_GCF_5F008632895.1_2019-09-24]	0	0	0	0	0	0	640	22	426	576	60	300
Glires	Mastomys_natalensis_[genbank_GCA_5F019843795.1_2021-09-01]	0	0	0	0	0	0	629	38	576	617	92	420
Glires	Meriones_unguiculatus_[refseq_GCF_5F002204375.1_2017-06-21]	0	0	0	0	0	0	332	0	212	338	7	165
Glires	Mesocricetus_auratus_[refseq_GCF_5F017639785.1_2021-03-30]	0	0	0	0	0	0	2456	101	1937	2405	143	1485
Glires	Microtus_agrestis_[genbank_GCA_5F902806775.1_2020-02-28]	0	0	0	0	0	0	986	9	625	975	19	176
Glires	Microtus_arvalis_[genbank_GCA_5F007455615.1_2019-07-25]	0	0	0	0	0	0	543	18	491	542	32	206
Glires	Microtus_fortis_[genbank_GCA_5F014885135.1_2020-10-13]	0	0	0	0	0	0	583	27	439	570	31	107
Glires	Microtus_montanus_[genbank_GCA_5F020392405.1_2021-10-08]	0	0	0	0	0	0	188	3	83	175	6	56
Glires	Microtus_ochrogaster_[refseq_GCF_5F000317375.1_2012-12-07]	0	0	0	0	0	0	277	8	115	264	13	80
Glires	Microtus_oeconomus_[genbank_GCA_5F007455595.1_2019-07-25]	0	0	0	0	0	0	536	11	504	525	15	193
Glires	Microtus_oregoni_[refseq_GCF_5F018167655.1_2021-04-26]	0	0	0	0	0	0	3327	42	2346	3302	62	313
Glires	Microtus_richardsoni_[genbank_GCA_5F019206885.1_2021-07-13]	0	0	0	0	0	0	334	6	162	324	11	98
Glires	Microtus_richardsoni_arvicoloides_[genbank_GCA_5F020387435.1_2021-10-08]	0	0	0	0	0	0	1098	31	857	1096	68	230
Glires	Mus_caroli_[refseq_GCF_5F900094665.1_2017-04-28]	0	0	0	0	0	0	489	14	326	483	37	241
Glires	Mus_minutoides_[genbank_GCA_5F902729485.2_2020-09-25]	0	0	0	0	0	0	486	22	337	475	43	243
Glires	Mus_musculus_[refseq_GCF_5F000001635.27_2020-06-24]	0	0	0	0	0	0	3669	816	3029	3654	1053	1975
Glires	Mus_musculus_castaneus_[genbank_GCA_5F921999005.1_2021-12-17]	0	0	0	0	0	0	2341	580	2050	2313	745	1284
Glires	Mus_musculus_domesticus_[genbank_GCA_5F921998345.1_2021-12-17]	0	0	0	0	0	0	2647	737	2376	2625	906	1600
Glires	Mus_musculus_molossinus_[genbank_GCA_5F921999095.1_2021-12-17]	0	0	0	0	0	0	3146	628	2799	3144	965	2240
Glires	Mus_musculus_musculus_[genbank_GCA_5F921998335.1_2021-12-17]	0	0	0	0	0	0	2221	388	1937	2221	556	1223
Glires	Mus_pahari_[refseq_GCF_5F900095145.1_2017-04-28]	0	0	0	0	0	0	409	7	266	397	22	193
Glires	Mus_spicilegus_[genbank_GCA_5F003336285.1_2018-07-23]	0	0	0	0	0	0	758	116	683	746	178	537
Glires	Mus_spretus_[genbank_GCA_5F921997135.1_2021-12-17]	0	0	0	0	0	0	1903	448	1641	1886	585	1248
Glires	Muscardinus_avellanarius_[genbank_GCA_5F004027005.1_2019-01-16]	0	0	0	0	0	0	630	24	556	625	31	358
Glires	Myocastor_coypus_[genbank_GCA_5F004027025.1_2019-01-16]	0	0	0	0	0	0	467	43	366	460	107	326
Glires	Myodes_glareolus_[genbank_GCA_5F004368595.1_2019-03-26]	0	0	0	0	0	0	609	17	341	577	23	120
Glires	Nannospalax_galili_[refseq_GCF_5F000622305.1_2014-06-05]	0	0	0	0	0	0	3026	158	2482	2934	671	1876
Glires	Neosciurus_carolinensis_[genbank_GCA_5F902686445.2_2020-07-31]	1	0	4	0	0	0	2953	143	2002	2991	231	896
Glires	Neotoma_lepida_[genbank_GCA_5F001675575.1_2016-06-23]	0	0	0	0	0	0	652	8	396	611	37	242
Glires	Ochotona_curzoniae_[genbank_GCA_5F017591425.1_2021-03-30]	0	0	0	0	0	0	268	13	234	270	19	75
Glires	Ochotona_princeps_[refseq_GCF_5F014633375.1_2020-09-21]	0	0	0	0	0	0	52	3	39	55	11	25
Glires	Octodon_degus_[refseq_GCF_5F000260255.1_2012-05-01]	0	0	0	0	0	0	316	16	220	278	39	183
Glires	Octomys_mimax_[genbank_GCA_5F002564305.1_2017-10-17]	0	0	0	0	0	0	242	7	150	213	26	118
Glires	Ondatra_zibethicus_[genbank_GCA_5F004026605.1_2019-01-16]	0	0	0	0	0	0	627	6	491	622	17	239
Glires	Onychomys_torridus_[refseq_GCF_5F903995425.1_2020-08-21]	0	0	0	0	0	0	1542	36	1080	1523	133	483
Glires	Orientallactaga_bullata_[genbank_GCA_5F004027895.1_2019-01-16]	0	0	0	0	0	0	614	115	575	596	306	564
Glires	Oryctolagus_cuniculus_[refseq_GCF_5F000003625.3_2009-10-20]	0	0	0	0	0	0	281	9	114	269	30	90
Glires	Oryctolagus_cuniculus_cuniculus_[genbank_GCA_5F013371645.1_2020-06-24]	0	0	0	0	0	0	300	5	125	268	25	100
Glires	Pedetes_capensis_[genbank_GCA_5F007922755.1_2019-08-08]	0	0	0	0	0	0	344	1	196	313	17	97
Glires	Perognathus_longimembris_pacificus_[genbank_GCA_5F004363475.1_2019-03-22]	0	0	0	0	0	0	591	5	572	588	28	410
Glires	Peromyscus_attwateri_[genbank_GCA_5F902168425.1_2019-08-20]	0	0	0	0	0	0	609	26	557	598	51	353
Glires	Peromyscus_aztecus_[genbank_GCA_5F902168405.1_2019-08-22]	0	0	0	0	0	0	611	9	544	598	40	289
Glires	Peromyscus_californicus_insignis_[genbank_GCA_5F007827085.2_2020-03-25]	0	0	0	0	0	0	1495	34	1135	1439	195	465
Glires	Peromyscus_eremicus_[genbank_GCA_5F902702925.1_2019-11-26]	0	0	0	0	0	0	550	5	359	506	25	213
Glires	Peromyscus_leucopus_[refseq_GCF_5F004664715.2_2020-10-02]	0	0	0	0	0	0	1442	7	985	1405	45	230
Glires	Peromyscus_maniculatus_bairdii_[refseq_GCF_5F003704035.1_2020-09-17]	0	0	0	0	0	0	462	4	263	411	17	178
Glires	Peromyscus_melanophrys_[genbank_GCA_5F902168415.1_2019-08-20]	0	0	0	0	0	0	592	8	551	578	29	249
Glires	Peromyscus_nudipes_[genbank_GCA_5F902168325.1_2019-08-20]	0	0	0	0	0	0	610	16	562	595	44	308
Glires	Peromyscus_polionotus_subgriseus_[genbank_GCA_5F003704135.2_2019-04-26]	0	0	0	0	0	0	384	2	231	345	14	157
Glires	Petromus_typicus_[genbank_GCA_5F004026965.1_2019-01-16]	0	0	0	0	0	0	206	3	141	217	10	88
Glires	Phodopus_sungorus_[genbank_GCA_5F001707965.1_2016-08-18]	0	0	0	0	0	0	78	0	39	64	1	26
Glires	Praomys_delectorum_[genbank_GCA_5F019843815.1_2021-09-01]	0	0	0	0	0	0	588	65	581	588	143	554
Glires	Psammomys_obesus_[genbank_GCA_5F907164565.1_2021-06-02]	0	0	0	0	0	0	355	54	246	349	77	184
Glires	Rattus_norvegicus_[refseq_GCF_5F015227675.2_2020-11-10]	0	0	0	0	0	0	552	86	351	566	139	267
Glires	Rattus_rattus_[refseq_GCF_5F011064425.1_2020-03-04]	0	0	0	0	0	0	302	15	184	260	43	127
Glires	Rhabdomys_dilectus_[genbank_GCA_5F019844195.1_2021-09-01]	0	0	0	0	0	0	545	4	366	552	10	250
Glires	Rhizomys_pruinosus_[genbank_GCA_5F009823505.1_2019-12-31]	0	0	0	0	0	0	1517	719	1364	1448	840	1179
Glires	Rhombomys_opimus_[genbank_GCA_5F010120015.1_2020-02-04]	0	0	0	0	0	0	265	10	196	270	16	141
Glires	Rhynchomys_soricoides_[genbank_GCA_5F019843965.1_2021-09-01]	0	0	0	0	0	0	835	39	592	806	132	474
Glires	Sciurus_niger_[genbank_GCA_5F020740815.1_2021-11-04]	1	0	5	0	0	0	689	229	644	688	304	564
Glires	Sciurus_vulgaris_[genbank_GCA_5F902686455.2_2020-07-31]	0	0	1	0	0	0	1458	127	1058	1404	249	694
Glires	Sigmodon_hispidus_[genbank_GCA_5F004025045.1_2019-01-15]	0	0	0	0	0	0	573	14	552	566	42	484
Glires	Spermophilus_dauricus_[genbank_GCA_5F002406435.1_2017-09-28]	1	0	0	0	0	0	1191	46	1046	1162	133	839
Glires	Sylvilagus_bachmani_[genbank_GCA_5F015711505.1_2020-12-04]	0	0	0	0	0	0	283	9	174	258	31	130
Glires	Thryonomys_swinderianus_[genbank_GCA_5F004025085.1_2019-01-15]	0	0	0	0	0	0	594	42	406	566	68	266
Glires	Tympanoctomys_barrerae_[genbank_GCA_5F002564285.1_2017-10-17]	0	0	0	0	0	0	234	3	142	210	19	130
Glires	Urocitellus_parryii_[refseq_GCF_5F003426925.1_2018-08-24]	1	0	0	0	0	0	366	4	249	348	16	145
Glires	Xerus_inauris_[genbank_GCA_5F004024805.1_2019-01-15]	0	0	0	0	0	0	605	5	557	596	21	303
Glires	Zapus_hudsonius_[genbank_GCA_5F004024765.1_2019-01-15]	0	0	0	0	0	0	587	102	581	586	305	542
Marsupials	Antechinus_flavipes_[genbank_GCA_5F016432865.1_2021-01-06]	0	0	0	0	0	0	1479	8	998	1695	15	155
Marsupials	Antechinus_stuartii_[genbank_GCA_5F016696395.1_2021-01-15]	0	0	0	0	0	0	1285	13	948	1411	14	165
Marsupials	Dasyurus_viverrinus_[genbank_GCA_5F020854095.1_2021-11-12]	0	0	0	0	0	0	1476	2	1144	1584	7	171
Marsupials	Dromiciops_gliroides_[refseq_GCF_5F019393635.1_2021-08-03]	0	0	0	0	0	0	1856	8	1724	1858	23	1428
Marsupials	Gracilinanus_agilis_[refseq_GCF_5F016433145.1_2021-01-06]	0	0	0	0	0	0	3547	91	2889	3409	157	1838
Marsupials	Gymnobelideus_leadbeateri_[genbank_GCA_5F011680675.1_2020-03-23]	0	0	0	0	0	0	690	79	638	673	88	444
Marsupials	Monodelphis_domestica_[refseq_GCF_5F000002295.2_2007-01-25]	0	0	0	0	0	0	5574	48	4425	5464	96	2685
Marsupials	Notamacropus_eugenii_[genbank_GCA_5F000004035.1_2009-11-06]	0	0	0	0	0	0	479	4	356	469	4	244
Marsupials	Phascolarctos_cinereus_[refseq_GCF_5F002099425.1_2017-04-18]	0	0	0	0	0	0	314	21	239	291	20	163
Marsupials	Sarcophilus_harrisii_[refseq_GCF_5F902635505.1_2019-11-07]	0	0	0	0	0	0	536	2	310	615	10	112
Marsupials	Thylacinus_cynocephalus_[genbank_GCA_5F007646695.1_2019-07-30]	0	0	0	0	0	0	0	0	0	0	0	0
Marsupials	Trichosurus_vulpecula_[refseq_GCF_5F011100635.1_2020-03-10]	0	0	0	0	0	0	2513	1087	2405	2508	1078	2147
Marsupials	Vombatus_ursinus_[refseq_GCF_5F900497805.2_2018-12-10]	0	0	0	0	0	0	829	5	650	800	169	307
Laurasiatheria	Acinonyx_jubatus_[refseq_GCF_5F003709585.1_2018-10-22]	0	0	0	0	0	0	447	15	393	436	51	303
Laurasiatheria	Addax_nasomaculatus_[genbank_GCA_5F019593525.1_2021-08-13]	0	0	0	0	0	0	475	31	328	445	46	210
Laurasiatheria	Aeorestes_cinereus_[genbank_GCA_5F011751065.1_2020-03-25]	0	0	0	0	0	0	673	13	593	669	37	495
Laurasiatheria	Aepyceros_melampus_[genbank_GCA_5F006408695.1_2019-06-24]	0	0	0	0	0	0	489	31	330	454	39	203
Laurasiatheria	Ailuropoda_melanoleuca_[refseq_GCF_5F002007445.1_2020-04-20]	0	0	0	0	0	0	114	0	70	99	1	45
Laurasiatheria	Ailurus_fulgens_styani_[genbank_GCA_5F002007465.1_2017-02-28]	0	0	0	0	0	0	110	6	83	108	11	59
Laurasiatheria	Alcelaphus_buselaphus_[genbank_GCA_5F006408545.1_2019-06-24]	0	0	0	0	0	0	34	0	16	28	1	9
Laurasiatheria	Alces_alces_[genbank_GCA_5F007570765.1_2019-07-12]	0	0	0	0	0	0	822	131	692	812	185	461
Laurasiatheria	Ammotragus_lervia_[genbank_GCA_5F002201775.1_2017-06-20]	0	0	0	0	0	0	689	95	518	689	137	360
Laurasiatheria	Anoura_caudifer_[genbank_GCA_5F004027475.1_2019-01-16]	0	0	0	0	0	0	610	32	545	612	85	407
Laurasiatheria	Antidorcas_marsupialis_[genbank_GCA_5F006408585.1_2019-06-24]	0	0	0	0	0	0	726	78	659	720	154	596
Laurasiatheria	Antilocapra_americana_[genbank_GCA_5F007570785.1_2019-07-12]	0	0	0	0	0	0	595	77	394	524	97	269
Laurasiatheria	Antrozous_pallidus_[genbank_GCA_5F007922775.1_2019-08-08]	0	0	0	0	0	0	482	5	374	429	27	262
Laurasiatheria	Arctocephalus_gazella_[genbank_GCA_5F900642305.1_2019-02-08]	0	0	0	0	0	0	147	5	91	122	12	45
Laurasiatheria	Artibeus_jamaicensis_[refseq_GCF_5F014825515.1_2020-09-30]	0	0	0	0	0	0	303	14	222	321	40	162
Laurasiatheria	Axis_porcinus_[genbank_GCA_5F003798545.1_2018-11-20]	0	0	0	0	0	0	915	187	740	888	241	519
Laurasiatheria	Balaenoptera_acutorostrata_scammoni_[refseq_GCF_5F000493695.1_2013-10-31]	0	0	0	0	0	0	345	4	218	341	16	137
Laurasiatheria	Balaenoptera_bonaerensis_[genbank_GCA_5F000978805.1_2015-03-18]	0	0	0	0	0	0	353	3	226	341	14	127
Laurasiatheria	Balaenoptera_musculus_[refseq_GCF_5F009873245.2_2020-10-02]	0	0	0	0	0	0	356	3	212	336	10	135
Laurasiatheria	Balaenoptera_physalus_[genbank_GCA_5F008795845.1_2019-10-01]	0	0	0	0	0	0	325	5	192	318	15	122
Laurasiatheria	Beatragus_hunteri_[genbank_GCA_5F004027495.1_2019-01-16]	0	0	0	0	0	0	620	75	503	616	98	298
Laurasiatheria	Bison_bison_bison_[refseq_GCF_5F000754665.1_2014-10-08]	0	0	0	0	0	0	619	98	441	570	117	302
Laurasiatheria	Bos_frontalis_[genbank_GCA_5F007844835.1_2019-08-05]	0	0	0	0	0	0	629	78	454	597	92	312
Laurasiatheria	Bos_gaurus_[genbank_GCA_5F014182915.2_2020-08-14]	0	0	0	0	0	0	709	160	511	635	167	361
Laurasiatheria	Bos_grunniens_[genbank_GCA_5F005887515.2_2019-06-10]	0	0	0	0	0	0	678	125	494	622	129	335
Laurasiatheria	Bos_grunniens_x_Bos_taurus_[genbank_GCA_5F009493655.1_2019-11-04]	0	0	0	0	0	0	718	175	527	680	183	365
Laurasiatheria	Bos_indicus_[refseq_GCF_5F000247795.1_2014-11-25]	0	0	0	0	0	0	552	130	409	518	139	281
Laurasiatheria	Bos_indicus_x_Bos_taurus_[refseq_GCF_5F003369695.1_2018-11-30]	0	0	0	0	0	0	750	180	555	720	188	387
Laurasiatheria	Bos_mutus_[refseq_GCF_5F000298355.1_2013-01-09]	0	0	0	0	0	0	456	36	310	424	51	203
Laurasiatheria	Bos_taurus_[refseq_GCF_5F002263795.1_2018-04-11]	0	0	0	0	0	0	763	183	562	724	192	402
Laurasiatheria	Bos_taurus_x_Bison_bison_[genbank_GCA_5F018282465.1_2021-05-06]	0	0	0	0	0	0	737	178	514	691	189	369
Laurasiatheria	Bubalus_bubalis_[refseq_GCF_5F019923935.1_2021-09-10]	0	0	0	0	0	0	688	153	504	647	156	332
Laurasiatheria	Callorhinus_ursinus_[refseq_GCF_5F003265705.1_2018-06-26]	0	0	0	0	0	0	359	10	246	323	41	145
Laurasiatheria	Camelus_bactrianus_[refseq_GCF_5F000767855.1_2014-10-23]	0	0	0	0	0	0	227	2	155	213	16	103
Laurasiatheria	Camelus_dromedarius_[refseq_GCF_5F000803125.2_2019-10-07]	0	0	0	0	0	0	235	5	169	215	18	106
Laurasiatheria	Camelus_ferus_[refseq_GCF_5F009834535.1_2020-01-08]	0	0	0	0	0	0	240	6	167	220	17	107
Laurasiatheria	Canis_lupus_[genbank_GCA_5F905319855.2_2021-03-26]	0	0	0	0	0	0	153	0	115	153	9	77
Laurasiatheria	Canis_lupus_dingo_[refseq_GCF_5F012295265.1_2020-04-15]	0	0	0	0	0	0	147	0	102	148	7	70
Laurasiatheria	Canis_lupus_familiaris_[refseq_GCF_5F014441545.1_2020-09-03]	0	0	0	0	0	0	143	0	102	144	8	68
Laurasiatheria	Capra_aegagrus_[genbank_GCA_5F000978405.1_2015-04-24]	0	0	0	0	0	0	658	43	453	622	76	280
Laurasiatheria	Capra_hircus_[refseq_GCF_5F001704415.1_2016-08-24]	0	0	0	0	0	0	1080	145	747	1000	223	514
Laurasiatheria	Capra_ibex_[genbank_GCA_5F006410555.1_2019-06-24]	0	0	0	0	0	0	482	80	379	480	120	279
Laurasiatheria	Capra_sibirica_[genbank_GCA_5F003182615.2_2018-10-30]	0	0	0	0	0	0	931	142	703	896	221	502
Laurasiatheria	Capreolus_capreolus_[genbank_GCA_5F000751575.1_2014-09-09]	0	0	0	0	0	0	445	14	276	409	21	175
Laurasiatheria	Capreolus_pygargus_[genbank_GCA_5F012922965.1_2020-04-28]	0	0	0	0	0	0	958	84	769	932	153	564
Laurasiatheria	Caracal_caracal_[genbank_GCA_5F016801355.1_2021-02-02]	0	0	0	0	0	0	243	7	176	223	22	117
Laurasiatheria	Carollia_perspicillata_[genbank_GCA_5F004027735.1_2019-01-16]	0	0	0	0	0	0	490	16	339	475	52	242
Laurasiatheria	Catagonus_wagneri_[genbank_GCA_5F004024745.2_2019-07-15]	0	0	0	0	0	0	176	5	127	160	11	86
Laurasiatheria	Cephalophus_harveyi_[genbank_GCA_5F006410635.1_2019-06-24]	0	0	0	0	0	0	646	52	425	624	98	287
Laurasiatheria	Ceratotherium_simum_cottoni_[genbank_GCA_5F004027795.1_2019-01-16]	0	0	0	0	0	0	601	28	589	604	62	444
Laurasiatheria	Ceratotherium_simum_simum_[refseq_GCF_5F000283155.1_2012-07-31]	0	0	0	0	0	0	631	11	422	602	30	284
Laurasiatheria	Cervus_albirostris_[genbank_GCA_5F006408465.1_2019-06-24]	0	0	0	0	0	0	806	144	725	801	212	498
Laurasiatheria	Cervus_canadensis_[refseq_GCF_5F019320065.1_2021-07-26]	0	0	0	0	0	0	972	215	781	972	269	541
Laurasiatheria	Cervus_elaphus_[refseq_GCF_5F910594005.1_2021-07-07]	0	0	0	0	0	0	1084	316	936	1066	353	663
Laurasiatheria	Cervus_elaphus_hippelaphus_[genbank_GCA_5F002197005.1_2017-06-19]	0	0	0	0	0	0	300	22	224	300	25	139
Laurasiatheria	Cervus_hanglu_yarkandensis_[genbank_GCA_5F010411085.1_2020-02-12]	0	0	0	0	0	0	1091	256	894	1083	298	618
Laurasiatheria	Condylura_cristata_[refseq_GCF_5F000260355.1_2012-05-01]	0	0	0	0	0	0	90	0	58	90	2	34
Laurasiatheria	Connochaetes_taurinus_[genbank_GCA_5F006408615.1_2019-06-24]	0	0	0	0	0	0	643	61	478	630	94	299
Laurasiatheria	Craseonycteris_thonglongyai_[genbank_GCA_5F004027555.1_2019-01-16]	0	0	0	0	0	0	404	10	283	393	32	221
Laurasiatheria	Crocidura_indochinensis_[genbank_GCA_5F004027635.1_2019-01-16]	0	0	0	0	0	0	329	11	200	275	24	102
Laurasiatheria	Crocuta_crocuta_[genbank_GCA_5F008692635.1_2019-10-07]	0	0	0	0	0	0	151	0	100	140	14	75
Laurasiatheria	Cryptoprocta_ferox_[genbank_GCA_5F004023885.1_2019-01-15]	0	0	0	0	0	0	208	0	134	184	5	72
Laurasiatheria	Cynopterus_brachyotis_[genbank_GCA_5F009793145.1_2019-12-23]	2	0	0	0	0	0	268	1	166	247	7	107
Laurasiatheria	Damaliscus_lunatus_[genbank_GCA_5F006408505.1_2019-06-24]	0	0	0	0	0	0	751	84	679	772	118	450
Laurasiatheria	Delphinapterus_leucas_[genbank_GCA_5F002288925.3_2019-09-03]	0	0	0	0	0	0	377	1	214	375	11	143
Laurasiatheria	Desmodus_rotundus_[refseq_GCF_5F002940915.1_2018-02-23]	0	0	0	0	0	0	270	3	160	278	12	124
Laurasiatheria	Dicerorhinus_sumatrensis_harrissoni_[genbank_GCA_5F014189135.1_2020-08-14]	0	0	0	0	0	0	635	7	447	588	29	302
Laurasiatheria	Dicerorhinus_sumatrensis_sumatrensis_[genbank_GCA_5F002844835.1_2017-12-19]	0	0	0	0	0	0	645	24	620	652	57	541
Laurasiatheria	Diceros_bicornis_[genbank_GCA_5F004027315.2_2019-07-15]	0	0	0	0	0	0	1026	23	859	1004	62	609
Laurasiatheria	Diceros_bicornis_minor_[genbank_GCA_5F020826835.1_2021-11-10]	0	0	0	0	0	0	1765	69	1431	1772	124	1101
Laurasiatheria	Eidolon_helvum_[genbank_GCA_5F000465285.1_2013-09-13]	5	0	0	0	0	0	321	1	218	301	7	136
Laurasiatheria	Eira_barbara_[genbank_GCA_5F020311295.1_2021-10-05]	0	0	0	0	0	0	258	16	179	235	30	132
Laurasiatheria	Elaphurus_davidianus_[genbank_GCA_5F021018665.1_2021-12-01]	0	0	0	0	0	0	599	82	441	568	80	287
Laurasiatheria	Enhydra_lutris_kenyoni_[refseq_GCF_5F002288905.1_2017-09-11]	0	0	0	0	0	0	245	4	158	240	20	109
Laurasiatheria	Enhydra_lutris_nereis_[genbank_GCA_5F006410715.1_2019-06-24]	0	0	0	0	0	0	236	4	153	224	18	100
Laurasiatheria	Eonycteris_spelaea_[genbank_GCA_5F003508835.1_2018-09-07]	2	0	0	0	0	0	469	4	334	427	6	274
Laurasiatheria	Eptesicus_fuscus_[refseq_GCF_5F000308155.1_2012-11-08]	0	0	0	0	0	0	232	10	184	211	15	135
Laurasiatheria	Equus_asinus_[refseq_GCF_5F016077325.2_2021-10-14]	0	0	0	0	0	0	492	20	306	447	30	196
Laurasiatheria	Equus_asinus_asinus_[genbank_GCA_5F003033725.1_2018-04-04]	0	0	0	0	0	0	438	6	265	387	10	161
Laurasiatheria	Equus_caballus_[refseq_GCF_5F002863925.1_2018-01-05]	0	0	0	0	0	0	499	14	334	481	28	196
Laurasiatheria	Equus_przewalskii_[refseq_GCF_5F000696695.1_2014-06-05]	0	0	0	0	0	0	454	5	297	398	15	167
Laurasiatheria	Erinaceus_europaeus_[refseq_GCF_5F000296755.1_2012-09-19]	0	0	0	0	0	0	548	13	531	541	40	189
Laurasiatheria	Eschrichtius_robustus_[genbank_GCA_5F002189225.1_2017-06-09]	0	0	0	0	0	0	368	2	225	347	12	140
Laurasiatheria	Eubalaena_japonica_[genbank_GCA_5F004363455.1_2019-03-22]	0	0	0	0	0	0	395	3	222	395	22	141
Laurasiatheria	Eudorcas_thomsonii_[genbank_GCA_5F006408755.1_2019-06-24]	0	0	0	0	0	0	937	190	869	909	424	737
Laurasiatheria	Eumetopias_jubatus_[refseq_GCF_5F004028035.1_2019-01-15]	0	0	0	0	0	0	301	13	197	273	42	129
Laurasiatheria	Felis_catus_[refseq_GCF_5F018350175.1_2021-05-13]	0	0	0	0	0	0	447	28	381	452	82	314
Laurasiatheria	Felis_chaus_[genbank_GCA_5F019924945.1_2021-09-14]	0	0	0	0	0	0	475	22	401	445	113	321
Laurasiatheria	Felis_nigripes_[genbank_GCA_5F004023925.1_2019-01-15]	0	0	0	0	0	0	342	14	266	319	41	190
Laurasiatheria	Galemys_pyrenaicus_[genbank_GCA_5F019455555.1_2021-08-05]	0	0	0	0	0	0	88	2	66	84	4	46
Laurasiatheria	Giraffa_camelopardalis_[genbank_GCA_5F006408565.1_2019-06-24]	0	0	0	0	0	0	385	33	268	361	35	171
Laurasiatheria	Giraffa_camelopardalis_antiquorum_[genbank_GCA_5F018282235.1_2021-05-05]	0	0	0	0	0	0	436	69	321	397	61	214
Laurasiatheria	Giraffa_camelopardalis_rothschildi_[genbank_GCA_5F017591445.1_2021-03-30]	0	0	0	0	0	0	393	56	284	367	54	181
Laurasiatheria	Giraffa_tippelskirchi_[genbank_GCA_5F013496395.1_2020-07-24]	0	0	0	0	0	0	388	33	270	361	35	171
Laurasiatheria	Globicephala_melas_[genbank_GCA_5F006547405.1_2019-07-03]	0	0	0	0	0	0	465	45	329	468	117	257
Laurasiatheria	Gulo_gulo_[genbank_GCA_5F900006375.2_2018-12-06]	0	0	0	0	0	0	128	4	82	119	16	65
Laurasiatheria	Halichoerus_grypus_[genbank_GCA_5F012393455.1_2020-04-16]	0	0	0	0	0	0	348	28	249	303	75	155
Laurasiatheria	Helogale_parvula_[genbank_GCA_5F004023845.1_2019-01-15]	0	0	0	0	0	0	253	3	157	233	19	101
Laurasiatheria	Hemitragus_hylocrius_[genbank_GCA_5F004026825.1_2019-01-16]	0	0	0	0	0	0	613	119	598	618	179	427
Laurasiatheria	Hippopotamus_amphibius_[genbank_GCA_5F004027065.2_2019-07-15]	0	0	0	0	0	0	735	26	574	755	40	365
Laurasiatheria	Hipposideros_armiger_[refseq_GCF_5F001890085.1_2016-12-06]	0	0	0	0	0	0	574	11	473	564	32	324
Laurasiatheria	Hipposideros_galeritus_[genbank_GCA_5F004027415.1_2019-01-16]	0	0	0	0	0	0	649	9	457	615	35	303
Laurasiatheria	Hippotragus_equinus_[genbank_GCA_5F016433095.1_2020-12-29]	0	0	0	0	0	0	755	102	558	735	157	367
Laurasiatheria	Hippotragus_niger_niger_[genbank_GCA_5F006942125.1_2019-07-12]	0	0	0	0	0	0	681	67	507	684	115	331
Laurasiatheria	Hyaena_hyaena_[refseq_GCF_5F003009895.1_2018-03-19]	0	0	0	0	0	0	176	1	115	159	7	84
Laurasiatheria	Hydropotes_inermis_[genbank_GCA_5F020226075.1_2021-10-05]	0	0	0	0	0	0	882	61	716	867	125	500
Laurasiatheria	Inia_geoffrensis_[genbank_GCA_5F004363515.1_2019-03-22]	0	0	0	0	0	0	429	5	268	402	14	173
Laurasiatheria	Kobus_ellipsiprymnus_[genbank_GCA_5F006410655.1_2019-06-24]	0	0	0	0	0	0	654	71	507	665	93	348
Laurasiatheria	Kobus_leche_leche_[genbank_GCA_5F014926565.1_2020-10-23]	0	0	0	0	0	0	645	70	480	617	103	297
Laurasiatheria	Kogia_breviceps_[genbank_GCA_5F004363705.1_2019-03-22]	0	0	0	0	0	0	345	3	215	335	19	147
Laurasiatheria	Lagenorhynchus_obliquidens_[refseq_GCF_5F003676395.1_2018-10-23]	0	0	0	0	0	0	661	123	519	667	176	352
Laurasiatheria	Lama_glama_chaku_[genbank_GCA_5F013239585.1_2020-06-02]	0	0	0	0	0	0	241	7	171	232	21	119
Laurasiatheria	Lama_guanicoe_cacsilensis_[genbank_GCA_5F013239625.1_2020-06-02]	0	0	0	0	0	0	255	8	177	239	25	125
Laurasiatheria	Lasiurus_borealis_[genbank_GCA_5F004026805.1_2019-01-16]	0	0	0	0	0	0	589	7	577	588	73	451
Laurasiatheria	Leopardus_geoffroyi_[refseq_GCF_5F018350155.1_2021-05-13]	0	0	0	0	0	0	370	20	317	333	113	260
Laurasiatheria	Leptonychotes_weddellii_[refseq_GCF_5F000349705.1_2013-03-29]	0	0	0	0	0	0	283	18	192	260	42	119
Laurasiatheria	Lipotes_vexillifer_[refseq_GCF_5F000442215.1_2013-07-31]	0	0	0	0	0	0	344	5	210	328	16	141
Laurasiatheria	Litocranius_walleri_[genbank_GCA_5F006410535.1_2019-06-24]	0	0	0	0	0	0	1151	160	1002	1135	339	904
Laurasiatheria	Lontra_canadensis_[refseq_GCF_5F010015895.1_2020-01-27]	0	0	0	0	0	0	235	2	154	228	12	122
Laurasiatheria	Lutra_lutra_[genbank_GCA_5F902655055.2_2020-07-31]	0	0	0	0	0	0	213	2	144	193	14	101
Laurasiatheria	Lycaon_pictus_[genbank_GCA_5F004216515.1_2019-02-20]	0	0	0	0	0	0	128	0	84	134	8	56
Laurasiatheria	Lynx_canadensis_[refseq_GCF_5F007474595.2_2020-07-14]	0	0	0	0	0	0	353	21	295	329	57	235
Laurasiatheria	Lynx_pardinus_[genbank_GCA_5F900661375.1_2019-03-28]	0	0	0	0	0	0	256	4	205	231	24	152
Laurasiatheria	Macroglossus_sobrinus_[genbank_GCA_5F004027375.1_2019-01-16]	2	0	0	0	0	0	311	0	221	294	9	153
Laurasiatheria	Macrotus_californicus_[genbank_GCA_5F007922815.1_2019-08-08]	1	0	0	0	0	0	282	4	183	286	19	119
Laurasiatheria	Madoqua_kirkii_[genbank_GCA_5F006408675.1_2019-06-24]	0	0	0	0	0	0	610	26	436	572	55	275
Laurasiatheria	Manis_crassicaudata_[genbank_GCA_5F016801295.1_2021-02-02]	0	0	0	0	0	0	548	25	566	565	99	555
Laurasiatheria	Manis_javanica_[refseq_GCF_5F014570535.1_2020-09-15]	0	0	0	0	0	0	4690	79	3446	4757	255	2850
Laurasiatheria	Manis_pentadactyla_[refseq_GCF_5F014570555.1_2020-09-15]	0	0	0	0	0	0	5128	169	4220	5110	637	3559
Laurasiatheria	Martes_zibellina_[genbank_GCA_5F012583365.1_2020-04-20]	0	0	0	0	0	0	203	5	136	195	21	93
Laurasiatheria	Megaderma_lyra_[genbank_GCA_5F004026885.1_2019-01-16]	0	0	0	0	0	0	625	13	583	613	76	570
Laurasiatheria	Megaptera_novaeangliae_[genbank_GCA_5F004329385.1_2019-03-06]	0	0	0	0	0	0	316	4	201	310	14	134
Laurasiatheria	Meles_meles_[genbank_GCA_5F922984935.1_2021-12-19]	0	0	0	0	0	0	504	16	315	541	47	193
Laurasiatheria	Mellivora_capensis_[genbank_GCA_5F004024625.1_2019-01-15]	0	0	0	0	0	0	566	7	433	564	27	310
Laurasiatheria	Mesoplodon_bidens_[genbank_GCA_5F004027085.1_2019-01-16]	0	0	0	0	0	0	324	1	198	322	5	116
Laurasiatheria	Micronycteris_hirsuta_[genbank_GCA_5F004026765.1_2019-01-16]	0	0	0	0	0	0	468	18	332	458	38	227
Laurasiatheria	Miniopterus_natalensis_[refseq_GCF_5F001595765.1_2016-03-22]	0	0	0	0	0	0	181	6	120	161	16	73
Laurasiatheria	Miniopterus_schreibersii_[genbank_GCA_5F004026525.1_2019-01-16]	0	0	0	0	0	0	166	9	104	164	18	62
Laurasiatheria	Mirounga_angustirostris_[genbank_GCA_5F021288785.1_2021-12-26]	0	0	0	0	0	0	287	23	210	286	43	136
Laurasiatheria	Mirounga_leonina_[refseq_GCF_5F011800145.1_2020-03-31]	0	0	0	0	0	0	311	21	206	292	53	138
Laurasiatheria	Molossus_molossus_[genbank_GCA_5F014108415.1_2020-08-13]	0	0	0	0	0	0	828	16	676	801	53	485
Laurasiatheria	Monodon_monoceros_[genbank_GCA_5F005190385.2_2019-05-07]	0	0	0	0	0	0	393	3	228	372	10	154
Laurasiatheria	Mormoops_blainvillei_[genbank_GCA_5F004026545.1_2019-01-16]	0	0	0	0	0	0	613	62	580	612	105	412
Laurasiatheria	Moschus_berezovskii_[genbank_GCA_5F006459085.1_2019-06-25]	0	0	0	0	0	0	499	30	350	481	39	203
Laurasiatheria	Moschus_chrysogaster_[genbank_GCA_5F006461725.1_2019-06-25]	0	0	0	0	0	0	340	8	243	331	17	136
Laurasiatheria	Moschus_moschiferus_[genbank_GCA_5F004024705.2_2019-07-15]	0	0	0	0	0	0	528	27	372	509	39	207
Laurasiatheria	Mungos_mungo_[genbank_GCA_5F004023785.1_2019-01-15]	0	0	0	0	0	0	264	7	180	263	20	116
Laurasiatheria	Muntiacus_crinifrons_[genbank_GCA_5F020276665.1_2021-10-05]	0	0	0	0	0	0	758	80	585	759	122	400
Laurasiatheria	Muntiacus_gongshanensis_[genbank_GCA_5F020226025.1_2021-10-04]	0	0	0	0	0	0	732	72	572	730	127	409
Laurasiatheria	Muntiacus_muntjak_[genbank_GCA_5F008782695.1_2019-10-07]	0	0	0	0	0	0	0	0	0	0	0	0
Laurasiatheria	Muntiacus_reevesi_[genbank_GCA_5F020226045.1_2021-10-05]	0	0	0	0	0	0	1058	96	881	1076	149	668
Laurasiatheria	Murina_aurata_feae_[genbank_GCA_5F004026665.1_2019-01-16]	0	0	0	0	0	0	514	21	429	475	38	315
Laurasiatheria	Mustela_erminea_[refseq_GCF_5F009829155.1_2020-01-03]	0	0	0	0	0	0	384	27	256	384	48	180
Laurasiatheria	Mustela_nivalis_[genbank_GCA_5F019141155.1_2021-07-06]	0	0	0	0	0	0	496	24	350	469	43	181
Laurasiatheria	Mustela_putorius_[genbank_GCA_5F902460175.1_2019-08-28]	0	0	0	0	0	0	312	10	223	302	24	156
Laurasiatheria	Mustela_putorius_furo_[refseq_GCF_5F011764305.1_2020-03-27]	0	0	0	0	0	0	437	11	291	447	28	191
Laurasiatheria	Myotis_brandtii_[refseq_GCF_5F000412655.1_2013-06-28]	0	0	0	0	0	0	258	11	201	238	21	149
Laurasiatheria	Myotis_davidii_[refseq_GCF_5F000327345.1_2012-12-20]	0	0	0	0	0	0	174	5	126	166	10	77
Laurasiatheria	Myotis_lucifugus_[refseq_GCF_5F000147115.1_2010-09-14]	0	0	0	0	0	0	379	21	281	338	36	200
Laurasiatheria	Myotis_myotis_[genbank_GCA_5F014108235.1_2020-08-13]	0	0	0	0	0	0	478	80	396	445	86	196
Laurasiatheria	Nanger_dama_[genbank_GCA_5F917880005.1_2021-11-18]	0	0	0	0	0	0	1519	105	1299	1492	170	816
Laurasiatheria	Nanger_dama_ruficollis_[genbank_GCA_5F019969365.1_2021-09-14]	0	0	0	0	0	0	1982	266	1679	1984	841	1364
Laurasiatheria	Nanger_granti_[genbank_GCA_5F006408635.1_2019-06-24]	0	0	0	0	0	0	717	58	613	717	95	384
Laurasiatheria	Neogale_vison_[refseq_GCF_5F020171115.1_2021-09-29]	0	0	0	0	0	0	547	58	372	598	78	298
Laurasiatheria	Neomonachus_schauinslandi_[refseq_GCF_5F002201575.2_2021-10-20]	0	0	0	0	0	0	291	22	195	276	59	147
Laurasiatheria	Neophocaena_asiaeorientalis_asiaeorientalis_[refseq_GCF_5F003031525.2_2018-04-03]	0	0	0	0	0	0	338	1	197	339	8	130
Laurasiatheria	Neotragus_moschatus_[genbank_GCA_5F006410615.1_2019-06-24]	0	0	0	0	0	0	563	30	386	521	55	252
Laurasiatheria	Neotragus_pygmaeus_[genbank_GCA_5F006410875.1_2019-06-24]	0	0	0	0	0	0	598	39	418	587	70	283
Laurasiatheria	Noctilio_leporinus_[genbank_GCA_5F004026585.1_2019-01-16]	0	0	0	0	0	0	193	4	119	187	13	71
Laurasiatheria	Nyctereutes_procyonoides_[genbank_GCA_5F905146905.1_2021-02-14]	0	0	0	0	0	0	316	48	227	295	59	179
Laurasiatheria	Nycticeius_humeralis_[genbank_GCA_5F007922795.1_2019-08-08]	0	0	0	0	0	0	402	1	266	361	12	185
Laurasiatheria	Odobenus_rosmarus_divergens_[refseq_GCF_5F000321225.1_2013-01-16]	0	0	0	0	0	0	312	14	219	286	42	142
Laurasiatheria	Odocoileus_hemionus_[genbank_GCA_5F020976825.1_2021-11-30]	0	0	0	0	0	0	860	221	676	817	287	503
Laurasiatheria	Odocoileus_hemionus_hemionus_[genbank_GCA_5F004115125.1_2019-01-30]	0	0	0	0	0	0	347	25	231	320	33	152
Laurasiatheria	Odocoileus_hemionus_sitkensis_[genbank_GCA_5F003697985.1_2018-10-30]	0	0	0	0	0	0	557	71	414	532	109	289
Laurasiatheria	Odocoileus_virginianus_[genbank_GCA_5F014726795.1_2020-09-24]	0	0	0	0	0	0	666	120	490	648	149	349
Laurasiatheria	Odocoileus_virginianus_texanus_[refseq_GCF_5F002102435.1_2017-04-20]	0	0	0	0	0	0	403	36	275	378	53	191
Laurasiatheria	Okapia_johnstoni_[genbank_GCA_5F021018685.1_2021-12-01]	0	0	0	0	0	0	385	43	284	363	46	190
Laurasiatheria	Orcinus_orca_[refseq_GCF_5F000331955.2_2013-01-31]	0	0	0	0	0	0	326	0	197	325	9	123
Laurasiatheria	Oreamnos_americanus_[genbank_GCA_5F009758055.1_2019-12-16]	0	0	0	0	0	0	728	85	545	688	152	371
Laurasiatheria	Oreotragus_oreotragus_[genbank_GCA_5F006410675.1_2019-06-24]	0	0	0	0	0	0	658	54	467	613	120	311
Laurasiatheria	Oryx_dammah_[refseq_GCF_5F014754425.2_2020-09-25]	0	0	0	0	0	0	806	92	604	793	143	397
Laurasiatheria	Oryx_gazella_[genbank_GCA_5F003945745.1_2018-12-14]	0	0	0	0	0	0	571	35	376	553	52	232
Laurasiatheria	Otocyon_megalotis_megalotis_[genbank_GCA_5F017311455.1_2021-03-09]	0	0	0	0	0	0	168	0	110	158	10	74
Laurasiatheria	Ourebia_ourebi_[genbank_GCA_5F006417275.1_2019-06-24]	0	0	0	0	0	0	373	9	216	346	20	117
Laurasiatheria	Ovis_ammon_[genbank_GCA_5F003121645.1_2018-05-11]	0	0	0	0	0	0	483	73	366	482	112	259
Laurasiatheria	Ovis_aries_[refseq_GCF_5F016772045.1_2021-02-03]	0	0	0	0	0	0	914	160	667	885	231	457
Laurasiatheria	Ovis_aries_musimon_[genbank_GCA_5F000765115.1_2014-07-15]	0	0	0	0	0	0	645	70	466	616	112	304
Laurasiatheria	Ovis_canadensis_[genbank_GCA_5F004026945.1_2019-01-16]	0	0	0	0	0	0	606	122	589	612	182	472
Laurasiatheria	Ovis_nivicola_lydekkeri_[genbank_GCA_5F903231385.1_2020-06-16]	0	0	0	0	0	0	678	42	469	664	91	296
Laurasiatheria	Ovis_orientalis_[genbank_GCA_5F014523465.1_2020-09-11]	0	0	0	0	0	0	942	153	704	914	230	449
Laurasiatheria	Panthera_leo_[refseq_GCF_5F018350215.1_2021-05-13]	0	0	0	0	0	0	449	117	381	430	177	332
Laurasiatheria	Panthera_onca_[genbank_GCA_5F004023805.1_2019-01-15]	0	0	0	0	0	0	451	22	361	407	63	273
Laurasiatheria	Panthera_pardus_[refseq_GCF_5F001857705.1_2016-11-16]	0	0	0	0	0	0	392	39	325	366	106	268
Laurasiatheria	Panthera_tigris_[refseq_GCF_5F018350195.1_2021-05-13]	0	0	0	0	0	0	405	43	349	393	103	289
Laurasiatheria	Panthera_tigris_altaica_[genbank_GCA_5F000464555.1_2013-09-06]	0	0	0	0	0	0	233	3	182	217	21	129
Laurasiatheria	Panthera_tigris_jacksoni_[genbank_GCA_5F019348595.1_2021-07-26]	0	0	0	0	0	0	344	27	281	323	61	219
Laurasiatheria	Panthera_tigris_tigris_[genbank_GCA_5F021130815.1_2021-12-09]	0	0	0	0	0	0	399	31	326	368	87	264
Laurasiatheria	Pantholops_hodgsonii_[genbank_GCA_5F000400835.1_2013-05-28]	0	0	0	0	0	0	542	30	358	509	48	215
Laurasiatheria	Paradoxurus_hermaphroditus_[genbank_GCA_5F004024585.1_2019-01-15]	0	0	0	0	0	0	268	6	187	240	13	147
Laurasiatheria	Phacochoerus_africanus_[genbank_GCA_5F016906955.1_2021-02-19]	0	0	0	0	0	0	177	24	110	161	21	82
Laurasiatheria	Phataginus_tricuspis_[genbank_GCA_5F004765945.1_2019-04-09]	1	0	0	0	0	0	562	46	558	558	216	553
Laurasiatheria	Philantomba_maxwellii_[genbank_GCA_5F006410695.1_2019-06-24]	0	0	0	0	0	0	330	20	233	314	30	142
Laurasiatheria	Phoca_vitulina_[refseq_GCF_5F004348235.1_2019-02-11]	0	0	0	0	0	0	392	30	232	282	64	151
Laurasiatheria	Phocoena_phocoena_[genbank_GCA_5F004363495.1_2019-03-22]	0	0	0	0	0	0	460	1	294	481	10	200
Laurasiatheria	Phocoena_sinus_[refseq_GCF_5F008692025.1_2019-09-26]	0	0	0	0	0	0	607	1	379	583	140	295
Laurasiatheria	Phyllostomus_discolor_[refseq_GCF_5F004126475.2_2020-05-12]	1	0	0	0	0	0	471	53	348	477	83	244
Laurasiatheria	Phyllostomus_hastatus_[genbank_GCA_5F019186645.1_2021-07-09]	0	0	0	0	0	0	547	65	409	528	89	291
Laurasiatheria	Physeter_catodon_[refseq_GCF_5F002837175.2_2019-03-08]	0	0	0	0	0	0	292	3	166	294	10	96
Laurasiatheria	Pipistrellus_kuhlii_[genbank_GCA_5F014108245.1_2020-08-13]	0	0	0	0	0	0	119	14	106	107	28	91
Laurasiatheria	Pipistrellus_pipistrellus_[genbank_GCA_5F903992545.1_2020-08-06]	0	0	0	0	0	0	170	43	152	166	63	121
Laurasiatheria	Platanista_gangetica_[genbank_GCA_5F017311385.1_2021-03-09]	0	0	0	0	0	0	345	3	214	315	9	140
Laurasiatheria	Platanista_minor_[genbank_GCA_5F004363435.1_2019-03-22]	0	0	0	0	0	0	407	8	268	396	20	181
Laurasiatheria	Pontoporia_blainvillei_[genbank_GCA_5F011754075.1_2020-03-25]	0	0	0	0	0	0	242	2	145	229	10	79
Laurasiatheria	Potos_flavus_[genbank_GCA_5F015708855.1_2020-12-01]	0	0	0	0	0	0	93	2	41	90	3	21
Laurasiatheria	Prionailurus_bengalensis_[refseq_GCF_5F016509475.1_2021-01-06]	0	0	0	0	0	0	395	42	329	381	84	261
Laurasiatheria	Prionailurus_bengalensis_euptilurus_[genbank_GCA_5F005406085.2_2020-09-15]	0	0	0	0	0	0	242	8	182	227	29	135
Laurasiatheria	Prionailurus_iriomotensis_[genbank_GCA_5F018403415.1_2021-03-31]	0	0	0	0	0	0	264	7	205	250	30	144
Laurasiatheria	Prionailurus_viverrinus_[genbank_GCA_5F018119265.1_2021-04-21]	0	0	0	0	0	0	204	3	159	180	19	99
Laurasiatheria	Procapra_przewalskii_[genbank_GCA_5F006410515.1_2019-06-24]	0	0	0	0	0	0	666	54	476	638	99	322
Laurasiatheria	Procyon_lotor_[genbank_GCA_5F015708975.1_2020-12-01]	0	0	0	0	0	0	60	1	23	51	2	9
Laurasiatheria	Proteles_cristata_cristata_[genbank_GCA_5F017311185.1_2021-03-09]	0	0	0	0	0	0	236	0	156	226	40	133
Laurasiatheria	Pseudois_nayaur_[genbank_GCA_5F003182575.1_2018-05-31]	0	0	0	0	0	0	615	72	427	567	89	270
Laurasiatheria	Pteronotus_parnellii_[genbank_GCA_5F000465405.1_2013-09-13]	1	0	0	0	0	0	300	8	208	309	19	133
Laurasiatheria	Pteronotus_parnellii_mesoamericanus_[genbank_GCA_5F021234165.1_2021-12-20]	1	0	0	0	0	0	440	75	372	469	124	271
Laurasiatheria	Pteronura_brasiliensis_[genbank_GCA_5F004024605.1_2019-01-15]	0	0	0	0	0	0	325	2	229	316	19	140
Laurasiatheria	Pteropus_alecto_[refseq_GCF_5F000325575.1_2013-12-04]	2	0	0	0	0	0	436	3	315	408	15	216
Laurasiatheria	Pteropus_giganteus_[refseq_GCF_5F902729225.1_2020-04-15]	1	0	0	0	0	0	505	10	374	476	22	259
Laurasiatheria	Pteropus_pselaphon_[genbank_GCA_5F014363405.1_2020-08-23]	2	0	0	0	0	0	468	6	346	466	23	244
Laurasiatheria	Pteropus_vampyrus_[refseq_GCF_5F000151845.1_2014-12-05]	2	0	0	0	0	0	489	7	350	467	24	253
Laurasiatheria	Puma_concolor_[refseq_GCF_5F003327715.1_2018-07-19]	0	0	0	0	0	0	227	8	188	221	27	130
Laurasiatheria	Puma_yagouaroundi_[refseq_GCF_5F014898765.1_2020-10-20]	0	0	0	0	0	0	430	21	357	402	55	282
Laurasiatheria	Rangifer_tarandus_[genbank_GCA_5F004026565.1_2019-01-16]	0	0	0	0	0	0	605	111	591	613	177	455
Laurasiatheria	Rangifer_tarandus_caribou_[genbank_GCA_5F019903745.1_2021-09-08]	0	0	0	0	0	0	742	132	576	714	184	405
Laurasiatheria	Rangifer_tarandus_granti_[genbank_GCA_5F014898785.1_2020-10-21]	0	0	0	0	0	0	799	147	639	785	199	461
Laurasiatheria	Rangifer_tarandus_tarandus_[genbank_GCA_5F902712895.1_2021-09-21]	0	0	0	0	0	0	643	93	482	608	139	341
Laurasiatheria	Raphicerus_campestris_[genbank_GCA_5F006410735.1_2019-06-24]	0	0	0	0	0	0	557	32	410	552	62	273
Laurasiatheria	Redunca_redunca_[genbank_GCA_5F006410935.1_2019-06-24]	0	0	0	0	0	0	658	59	481	629	104	304
Laurasiatheria	Rhinoceros_unicornis_[genbank_GCA_5F019022865.1_2021-06-24]	0	0	0	0	0	0	647	11	452	622	32	291
Laurasiatheria	Rhinolophus_ferrumequinum_[genbank_GCA_5F004115265.3_2019-05-17]	0	0	0	0	0	0	949	23	838	946	161	667
Laurasiatheria	Rhinolophus_sinicus_[genbank_GCA_5F020740635.1_2021-11-04]	0	0	0	0	0	0	911	46	735	907	117	508
Laurasiatheria	Rousettus_aegyptiacus_[genbank_GCA_5F014176215.1_2020-08-13]	0	0	0	0	0	0	461	3	248	410	13	169
Laurasiatheria	Rousettus_leschenaultii_[genbank_GCA_5F015472975.1_2020-10-30]	0	0	0	0	0	0	400	1	262	385	14	163
Laurasiatheria	Saiga_tatarica_[genbank_GCA_5F004024985.1_2019-01-15]	0	0	0	0	0	0	578	79	566	579	109	500
Laurasiatheria	Scalopus_aquaticus_[genbank_GCA_5F004024925.1_2019-01-15]	0	0	0	0	0	0	395	30	295	397	53	200
Laurasiatheria	Solenodon_paradoxus_[genbank_GCA_5F004363575.1_2019-03-22]	0	0	0	0	0	0	536	31	439	476	38	256
Laurasiatheria	Solenodon_paradoxus_woodi_[genbank_GCA_5F002901085.1_2018-01-26]	0	0	0	0	0	0	440	11	359	389	14	220
Laurasiatheria	Sorex_araneus_[refseq_GCF_5F000181275.1_2012-08-27]	0	0	0	0	0	0	49	0	31	44	0	13
Laurasiatheria	Sousa_chinensis_[genbank_GCA_5F007760645.1_2019-07-31]	0	0	0	0	0	0	374	28	257	372	43	170
Laurasiatheria	Spilogale_gracilis_[genbank_GCA_5F004023965.1_2019-01-15]	0	0	0	0	0	0	366	8	276	334	37	155
Laurasiatheria	Sturnira_hondurensis_[refseq_GCF_5F014824575.2_2020-09-30]	0	0	0	0	0	0	419	21	343	422	52	267
Laurasiatheria	Suricata_suricatta_[refseq_GCF_5F006229205.1_2019-07-03]	0	0	0	0	0	0	145	2	91	134	8	60
Laurasiatheria	Sus_scrofa_[refseq_GCF_5F000003025.6_2017-02-07]	0	0	0	0	0	0	238	50	183	218	53	152
Laurasiatheria	Sus_scrofa_domesticus_[genbank_GCA_5F020567905.1_2021-10-26]	0	0	0	0	0	0	221	29	159	214	31	125
Laurasiatheria	Sus_scrofa_scrofa_[genbank_GCA_5F006511355.2_2021-04-09]	0	0	0	0	0	0	215	44	165	201	47	131
Laurasiatheria	Sylvicapra_grimmia_[genbank_GCA_5F006408735.1_2019-06-24]	0	0	0	0	0	0	583	46	380	564	75	248
Laurasiatheria	Syncerus_caffer_[genbank_GCA_5F902825105.1_2020-04-02]	0	0	0	0	0	0	659	131	482	625	135	318
Laurasiatheria	Tadarida_brasiliensis_[genbank_GCA_5F004025005.1_2019-01-15]	0	0	0	0	0	0	542	20	398	530	55	307
Laurasiatheria	Talpa_occidentalis_[refseq_GCF_5F014898055.1_2020-10-19]	0	0	0	0	0	0	1027	151	820	977	266	667
Laurasiatheria	Tapirus_indicus_[genbank_GCA_5F004024905.1_2019-01-15]	0	0	0	0	0	0	589	6	386	564	17	238
Laurasiatheria	Tapirus_terrestris_[genbank_GCA_5F004025025.1_2019-01-15]	0	0	0	0	0	0	634	10	542	630	24	337
Laurasiatheria	Taxidea_taxus_jeffersonii_[genbank_GCA_5F003697995.1_2018-10-30]	0	0	0	0	0	0	292	27	243	289	68	201
Laurasiatheria	Tonatia_saurophila_[genbank_GCA_5F004024845.1_2019-01-15]	0	0	0	0	0	0	464	21	373	457	48	267
Laurasiatheria	Tragelaphus_buxtoni_[genbank_GCA_5F006411685.1_2019-06-24]	0	0	0	0	0	0	344	1	177	317	6	103
Laurasiatheria	Tragelaphus_eurycerus_[genbank_GCA_5F006410755.1_2019-06-24]	0	0	0	0	0	0	294	3	153	254	7	105
Laurasiatheria	Tragelaphus_imberbis_[genbank_GCA_5F006410775.1_2019-06-24]	0	0	0	0	0	0	551	48	348	495	61	192
Laurasiatheria	Tragelaphus_oryx_[genbank_GCA_5F006416875.1_2019-06-24]	0	0	0	0	0	0	339	6	187	300	11	100
Laurasiatheria	Tragelaphus_scriptus_[genbank_GCA_5F006410495.1_2019-06-24]	0	0	0	0	0	0	544	79	375	504	82	207
Laurasiatheria	Tragelaphus_spekii_[genbank_GCA_5F006411015.1_2019-06-24]	0	0	0	0	0	0	484	29	294	445	33	174
Laurasiatheria	Tragelaphus_strepsiceros_[genbank_GCA_5F006410795.1_2019-06-24]	0	0	0	0	0	0	517	58	361	480	75	210
Laurasiatheria	Tragulus_javanicus_[genbank_GCA_5F004024965.2_2019-07-15]	0	0	0	0	0	0	343	5	258	354	7	145
Laurasiatheria	Tragulus_kanchil_[genbank_GCA_5F006408655.1_2019-06-24]	0	0	0	0	0	0	168	3	119	156	8	76
Laurasiatheria	Tremarctos_ornatus_[genbank_GCA_5F018398825.1_2021-05-19]	0	0	0	0	0	0	108	0	50	78	2	29
Laurasiatheria	Tursiops_aduncus_[genbank_GCA_5F003227395.1_2018-06-14]	0	0	0	0	0	0	387	26	252	390	38	152
Laurasiatheria	Tursiops_truncatus_[refseq_GCF_5F011762595.1_2020-03-27]	0	0	0	0	0	0	436	56	334	480	93	211
Laurasiatheria	Uropsilus_gracilis_[genbank_GCA_5F004024945.1_2019-01-15]	0	0	0	0	0	0	216	1	160	211	20	116
Laurasiatheria	Ursus_americanus_[genbank_GCA_5F020975775.1_2021-11-24]	0	0	0	0	0	0	124	2	70	105	9	51
Laurasiatheria	Ursus_arctos_horribilis_[genbank_GCA_5F003584765.2_2021-10-01]	0	0	0	0	0	0	116	1	66	102	5	43
Laurasiatheria	Ursus_maritimus_[genbank_GCA_5F017311325.1_2021-03-10]	0	0	0	0	0	0	120	1	69	106	6	50
Laurasiatheria	Ursus_thibetanus_japonicus_[genbank_GCA_5F014364545.1_2020-08-23]	0	0	0	0	0	0	104	1	54	82	6	37
Laurasiatheria	Ursus_thibetanus_thibetanus_[genbank_GCA_5F009660055.1_2019-11-13]	0	0	0	0	0	0	128	1	69	103	5	47
Laurasiatheria	Vicugna_pacos_[refseq_GCF_5F000164845.3_2019-07-15]	0	0	0	0	0	0	247	4	167	231	14	111
Laurasiatheria	Vicugna_pacos_huacaya_[genbank_GCA_5F000767525.1_2015-02-11]	0	0	0	0	0	0	237	9	156	224	26	111
Laurasiatheria	Vicugna_vicugna_mensalis_[genbank_GCA_5F013265495.1_2020-06-02]	0	0	0	0	0	0	253	11	160	233	28	116
Laurasiatheria	Vulpes_lagopus_[refseq_GCF_5F018345385.1_2021-05-12]	0	0	0	0	0	0	298	21	246	272	12	203
Laurasiatheria	Vulpes_vulpes_[refseq_GCF_5F003160815.1_2018-05-25]	0	0	0	0	0	0	154	4	108	156	13	70
Laurasiatheria	Zalophus_californianus_[refseq_GCF_5F009762305.2_2020-07-14]	0	0	0	0	0	0	280	14	176	247	40	122
Laurasiatheria	Ziphius_cavirostris_[genbank_GCA_5F004364475.1_2019-03-22]	0	0	0	0	0	0	345	2	205	345	10	126
Xenarthra	Bradypus_variegatus_[genbank_GCA_5F004027775.1_2019-01-16]	0	0	0	0	0	0	591	45	572	582	209	559
Xenarthra	Chaetophractus_vellerosus_[genbank_GCA_5F004027955.1_2019-01-16]	0	0	0	0	0	0	500	506	501	501	500	500
Xenarthra	Choloepus_didactylus_[refseq_GCF_5F015220235.1_2020-11-03]	0	0	0	0	0	0	6813	310	5500	6463	1340	4184
Xenarthra	Choloepus_hoffmanni_[genbank_GCA_5F000164785.2_2014-09-30]	0	0	0	0	0	0	872	184	813	877	558	754
Xenarthra	Dasypus_novemcinctus_[refseq_GCF_5F000208655.1_2012-01-06]	0	0	0	0	0	0	2061	108	1558	1903	453	1205
Xenarthra	Myrmecophaga_tridactyla_[genbank_GCA_5F004026745.1_2019-01-16]	0	0	0	0	0	0	563	502	550	556	513	547
Xenarthra	Tamandua_tetradactyla_[genbank_GCA_5F004025105.1_2019-01-15]	0	0	0	0	0	0	520	500	518	522	507	526
Xenarthra	Tolypeutes_matacus_[genbank_GCA_5F004025125.1_2019-01-15]	0	0	0	0	0	0	538	287	547	549	506	552
Monotremes	Ornithorhynchus_anatinus_[refseq_GCF_5F004115215.2_2020-11-06]	4	6	4	5	6	5	156	13	121	147	15	89
Monotremes	Tachyglossus_aculeatus_[refseq_GCF_5F015852505.1_2020-12-09]	6	6	6	5	6	4	593	13	495	584	64	287
Birds	Acanthisitta_chloris_[refseq_GCF_5F000695815.1_2014-05-27]	0	0	0	0	0	0	220	16	142	193	21	115
Birds	Accipiter_gentilis_[genbank_GCA_5F012487025.1_2020-04-08]	0	0	0	0	0	0	444	58	337	420	77	264
Birds	Accipiter_gentilis_atricapillus_[genbank_GCA_5F017309825.1_2021-03-09]	0	0	0	0	0	0	1113	777	1035	1102	837	985
Birds	Accipiter_nisus_[genbank_GCA_5F004320145.1_2019-02-16]	0	0	0	0	0	0	589	65	450	561	90	336
Birds	Acridotheres_javanicus_[genbank_GCA_5F002849675.1_2018-01-02]	0	0	0	0	0	0	624	152	487	570	204	398
Birds	Acrocephalus_arundinaceus_[genbank_GCA_5F013398685.1_2020-07-10]	0	0	0	0	0	0	329	55	253	288	79	185
Birds	Acrocephalus_scirpaceus_scirpaceus_[genbank_GCA_5F910950805.1_2021-08-16]	0	0	0	0	0	0	2112	620	1732	1898	856	1295
Birds	Aegithalos_caudatus_[genbank_GCA_5F013389925.1_2020-07-06]	0	0	0	0	0	0	282	19	175	238	35	140
Birds	Aegotheles_bennettii_[genbank_GCA_5F013398125.1_2020-07-10]	0	0	0	0	0	0	221	24	180	214	33	140
Birds	Agapornis_roseicollis_[genbank_GCA_5F002631895.1_2017-10-23]	0	0	0	0	0	0	360	72	266	342	86	229
Birds	Agelaius_phoeniceus_[genbank_GCA_5F020745825.1_2021-11-05]	0	0	0	0	0	0	1972	301	1439	1794	465	1150
Birds	Agelaius_tricolor_[genbank_GCA_5F017165875.1_2021-03-04]	0	0	0	0	0	0	603	90	460	547	136	410
Birds	Alauda_arvensis_[genbank_GCA_5F902810485.1_2020-03-13]	0	0	0	0	0	0	283	50	217	251	65	148
Birds	Alaudala_cheleensis_[genbank_GCA_5F013398995.1_2020-07-10]	0	0	0	0	0	0	579	46	413	529	71	318
Birds	Alca_torda_[genbank_GCA_5F008658365.1_2019-10-10]	0	0	0	0	0	0	378	211	336	363	227	314
Birds	Aleadryas_rufinucha_[genbank_GCA_5F013397815.1_2020-07-10]	0	0	0	0	0	0	146	23	105	129	27	83
Birds	Alectoris_rufa_[genbank_GCA_5F019345075.1_2021-07-26]	0	0	0	0	0	0	899	514	792	882	609	790
Birds	Alectura_lathami_[genbank_GCA_5F013399715.1_2020-07-10]	0	0	0	0	0	0	266	70	199	245	81	176
Birds	Alopecoenas_beccarii_[genbank_GCA_5F013399365.1_2020-07-10]	0	0	0	0	0	0	256	22	184	227	35	146
Birds	Amazona_aestiva_[genbank_GCA_5F017639355.1_2021-03-30]	0	0	0	0	0	0	604	183	482	590	221	438
Birds	Amazona_collaria_[genbank_GCA_5F003947215.1_2018-12-14]	0	0	0	0	0	0	1473	420	1106	1469	508	965
Birds	Amazona_guildingii_[genbank_GCA_5F013399615.1_2020-07-10]	0	0	0	0	0	0	642	148	531	643	169	451
Birds	Amazona_vittata_[genbank_GCA_5F000332375.2_2020-08-28]	0	0	0	0	0	0	631	136	506	636	160	435
Birds	Amblyornis_subalaris_[genbank_GCA_5F018881555.1_2021-06-14]	0	0	0	0	0	0	2006	370	1586	1805	528	1209
Birds	Ammodramus_savannarum_pratensis_[genbank_GCA_5F020466415.1_2021-10-13]	0	0	0	0	0	0	118	12	78	102	17	62
Birds	Anas_platyrhynchos_[refseq_GCF_5F015476345.1_2020-11-23]	0	0	0	0	0	0	1495	755	1345	1489	866	1144
Birds	Anas_platyrhynchos_platyrhynchos_[genbank_GCA_5F002743455.1_2017-11-03]	0	0	0	0	0	0	224	73	174	220	89	146
Birds	Anas_zonorhyncha_[genbank_GCA_5F002224875.1_2017-07-25]	0	0	0	0	0	0	484	208	425	469	239	359
Birds	Anhinga_anhinga_[genbank_GCA_5F013396435.1_2020-07-10]	0	0	0	0	0	0	450	83	362	418	115	293
Birds	Anhinga_rufa_[genbank_GCA_5F013400875.1_2020-07-10]	0	0	0	0	0	0	103	5	78	101	8	60
Birds	Anodorhynchus_hyacinthinus_[genbank_GCA_5F009936445.1_2020-01-27]	0	0	0	0	0	0	849	154	615	791	193	540
Birds	Anomalopteryx_didiformis_[genbank_GCA_5F006937325.1_2019-07-12]	0	0	0	0	0	0	10	1	2	8	1	2
Birds	Anser_brachyrhynchus_[genbank_GCA_5F002592135.1_2017-10-19]	0	0	0	0	0	0	352	83	279	327	109	227
Birds	Anser_cygnoides_[genbank_GCA_5F013030995.1_2020-05-11]	0	0	0	0	0	0	644	331	597	614	398	510
Birds	Anser_cygnoides_domesticus_[refseq_GCF_5F000971095.1_2015-04-08]	0	0	0	0	0	0	132	43	113	136	53	99
Birds	Anser_indicus_[genbank_GCA_5F006229135.1_2019-06-11]	0	0	0	0	0	0	596	211	515	579	278	437
Birds	Anseranas_semipalmata_[genbank_GCA_5F013399115.1_2020-07-10]	0	0	0	0	0	0	123	18	94	118	28	79
Birds	Anthochaera_phrygia_[genbank_GCA_5F009430485.1_2019-10-31]	0	0	0	0	0	0	20	6	17	20	5	11
Birds	Anthoscopus_minutus_[genbank_GCA_5F013399455.1_2020-07-10]	0	0	0	0	0	0	411	32	265	362	46	209
Birds	Antigone_vipio_[genbank_GCA_5F012488435.1_2020-04-08]	0	0	0	0	0	0	610	72	456	555	85	309
Birds	Antrostomus_carolinensis_[refseq_GCF_5F000700745.1_2014-06-10]	0	0	0	0	0	0	185	30	142	170	36	122
Birds	Apaloderma_vittatum_[refseq_GCF_5F000703405.1_2014-06-16]	0	0	0	0	0	0	156	18	101	147	25	83
Birds	Aphelocoma_coerulescens_[genbank_GCA_5F013398375.1_2020-07-10]	0	0	0	0	0	0	456	116	376	413	150	300
Birds	Aptenodytes_forsteri_[refseq_GCF_5F000699145.1_2014-06-06]	0	0	1	0	0	0	232	38	186	213	37	147
Birds	Aptenodytes_patagonicus_[genbank_GCA_5F010087175.1_2020-01-31]	0	0	1	0	0	0	1048	832	1006	1061	925	1021
Birds	Apteryx_haastii_[genbank_GCA_5F003342985.1_2018-07-26]	0	0	0	0	0	0	115	9	103	113	14	69
Birds	Apteryx_mantelli_mantelli_[genbank_GCA_5F001039765.2_2015-06-23]	0	0	0	0	0	0	178	46	152	168	49	114
Birds	Apteryx_owenii_[genbank_GCA_5F003342965.1_2018-07-26]	0	0	0	0	0	0	172	10	138	158	19	103
Birds	Apteryx_rowi_[refseq_GCF_5F003343035.1_2018-07-26]	0	0	0	0	0	0	144	8	121	136	13	87
Birds	Apus_apus_[genbank_GCA_5F020740795.1_2021-11-04]	0	0	0	0	0	0	1094	477	977	1052	531	849
Birds	Aquila_chrysaetos_canadensis_[genbank_GCA_5F000766835.1_2014-10-14]	0	0	0	0	0	0	568	145	498	565	209	431
Birds	Aquila_chrysaetos_chrysaetos_[refseq_GCF_5F900496995.4_2021-03-26]	0	0	0	0	0	0	2663	1131	2400	2652	1421	2209
Birds	Aquila_chrysaetos_japonica_[genbank_GCA_5F012057345.1_2020-04-03]	0	0	0	0	0	0	514	76	441	496	99	340
Birds	Ara_ararauna_[genbank_GCA_5F010014805.1_2020-01-30]	0	0	0	0	0	0	737	165	537	691	186	477
Birds	Ara_chloropterus_[genbank_GCA_5F010014725.1_2020-01-30]	0	0	0	0	0	0	356	53	241	323	70	190
Birds	Ara_glaucogularis_[genbank_GCA_5F013433245.1_2020-07-21]	0	0	0	0	0	0	1105	417	876	1092	519	860
Birds	Ara_macao_[genbank_GCA_5F000400695.1_2013-06-26]	0	0	0	0	0	0	165	23	120	150	31	82
Birds	Ara_militaris_[genbank_GCA_5F010015965.1_2020-01-30]	0	0	0	0	0	0	754	119	605	746	159	494
Birds	Aramus_guarauna_[genbank_GCA_5F013400195.1_2020-07-10]	0	0	0	0	0	0	386	46	277	346	59	205
Birds	Aratinga_solstitialis_[genbank_GCA_5F902168055.1_2019-11-14]	0	0	0	0	0	0	1415	445	1130	1403	557	1079
Birds	Aratinga_weddellii_[genbank_GCA_5F009867205.1_2020-01-14]	0	0	0	0	0	0	787	153	578	719	199	513
Birds	Ardeotis_arabs_[genbank_GCA_5F011801015.1_2020-03-31]	0	0	0	0	0	0	328	53	244	310	82	201
Birds	Ardeotis_kori_[genbank_GCA_5F013396375.1_2020-07-10]	0	0	0	0	0	0	572	120	481	549	172	418
Birds	Arenaria_interpres_[genbank_GCA_5F013399435.1_2020-07-10]	0	0	0	0	0	0	179	12	131	154	17	91
Birds	Asarcornis_scutulata_[genbank_GCA_5F013398475.1_2020-07-10]	0	0	0	0	0	0	588	257	502	581	285	447
Birds	Athene_cunicularia_[refseq_GCF_5F003259725.1_2018-06-21]	0	0	0	0	0	0	1364	423	1183	1325	541	1056
Birds	Atlantisia_rogersi_[genbank_GCA_5F013401215.1_2020-07-10]	0	0	0	0	0	0	415	109	331	375	125	267
Birds	Atrichornis_clamosus_[genbank_GCA_5F013400975.1_2020-07-10]	0	0	0	0	0	0	154	11	105	130	24	77
Birds	Aythya_fuligula_[refseq_GCF_5F009819795.1_2019-12-31]	0	0	0	0	0	0	1471	819	1326	1461	905	1183
Birds	Balaeniceps_rex_[genbank_GCA_5F013401315.1_2020-07-10]	0	0	0	0	0	0	632	137	549	614	152	434
Birds	Balearica_regulorum_gibbericeps_[refseq_GCF_5F000709895.1_2014-06-25]	0	0	0	0	0	0	357	51	289	332	61	226
Birds	Bambusicola_thoracicus_[genbank_GCA_5F002909625.1_2018-01-31]	0	0	0	0	0	0	609	106	524	614	194	472
Birds	Baryphthengus_martii_[genbank_GCA_5F013396935.1_2020-07-10]	0	0	0	0	0	0	398	29	296	359	52	212
Birds	Bombycilla_garrulus_[genbank_GCA_5F013400315.1_2020-07-10]	0	0	0	0	0	0	317	31	215	286	49	162
Birds	Brachypodius_atriceps_[genbank_GCA_5F013398615.1_2020-07-10]	0	0	0	0	0	0	92	16	69	83	21	51
Birds	Brachypteracias_leptosomus_[genbank_GCA_5F013401335.1_2020-07-10]	0	0	0	0	0	0	225	25	179	216	30	121
Birds	Branta_canadensis_[genbank_GCA_5F006130075.1_2019-06-05]	0	0	0	0	0	0	630	552	609	628	561	598
Birds	Bubo_blakistoni_[genbank_GCA_5F004320225.1_2019-02-16]	0	0	0	0	0	0	552	58	401	500	86	314
Birds	Bubo_bubo_[genbank_GCA_5F010303855.1_2020-02-04]	0	0	0	0	0	0	1182	439	1005	1170	504	895
Birds	Bubo_scandiacus_[genbank_GCA_5F017315185.1_2021-03-09]	0	0	0	0	0	0	2082	1201	1919	2052	1387	1813
Birds	Bucco_capensis_[genbank_GCA_5F013396975.1_2020-07-10]	0	0	0	0	0	0	645	103	497	595	121	401
Birds	Buceros_rhinoceros_silvestris_[refseq_GCF_5F000710305.1_2014-06-25]	0	0	0	0	0	0	173	10	121	142	19	77
Birds	Bucorvus_abyssinicus_[genbank_GCA_5F009769605.1_2019-12-23]	0	0	0	0	0	0	1224	511	1099	1162	601	935
Birds	Buphagus_erythrorhynchus_[genbank_GCA_5F013400855.1_2020-07-10]	0	0	0	0	0	0	69	6	46	53	9	33
Birds	Burhinus_bistriatus_[genbank_GCA_5F013397275.1_2020-07-10]	0	0	0	0	0	0	266	26	191	243	31	138
Birds	Burhinus_oedicnemus_[genbank_GCA_5F008921705.1_2019-10-08]	0	0	0	0	0	0	903	281	779	868	337	658
Birds	Buteo_japonicus_[genbank_GCA_5F010312235.1_2020-02-04]	0	0	0	0	0	0	1415	462	1239	1389	593	1151
Birds	Cairina_moschata_[genbank_GCA_5F018104995.1_2021-04-23]	0	0	0	0	0	0	497	289	442	482	317	391
Birds	Cairina_moschata_domestica_[genbank_GCA_5F009194515.1_2019-11-25]	0	0	0	0	0	0	194	71	149	184	77	124
Birds	Calcarius_ornatus_[genbank_GCA_5F013397715.1_2020-07-10]	0	0	0	0	0	0	207	25	155	186	44	129
Birds	Calidris_pugnax_[refseq_GCF_5F001431845.1_2015-11-04]	0	0	0	0	0	0	180	42	143	160	54	121
Birds	Calidris_pygmaea_[genbank_GCA_5F003697955.1_2018-10-30]	0	0	0	0	0	0	636	271	617	636	352	599
Birds	Callaeas_wilsoni_[genbank_GCA_5F013398955.1_2020-07-10]	0	0	0	0	0	0	178	24	122	163	36	102
Birds	Callipepla_squamata_[genbank_GCA_5F002218305.1_2017-07-13]	0	0	0	0	0	0	889	245	791	882	369	763
Birds	Caloenas_nicobarica_[genbank_GCA_5F013398195.1_2020-07-10]	0	0	0	0	0	0	166	44	136	157	52	112
Birds	Calonectris_borealis_[genbank_GCA_5F013401115.1_2020-07-10]	0	0	0	0	0	0	151	18	131	144	17	95
Birds	Calypte_anna_[genbank_GCA_5F003957555.2_2019-05-17]	0	0	0	0	0	0	1180	347	1025	1208	470	896
Birds	Calyptomena_viridis_[genbank_GCA_5F013390005.1_2020-07-06]	0	0	0	0	0	0	377	56	302	338	82	240
Birds	Camarhynchus_parvulus_[refseq_GCF_5F901933205.1_2019-09-06]	0	0	0	0	0	0	390	94	327	357	132	249
Birds	Campylorhamphus_procurvoides_[genbank_GCA_5F013396655.1_2020-07-10]	0	0	0	0	0	0	291	24	224	264	38	159
Birds	Caprimulgus_europaeus_[genbank_GCA_5F907165065.1_2021-05-17]	0	0	0	0	0	0	1217	417	1007	1178	516	848
Birds	Cardinalis_cardinalis_[genbank_GCA_5F014549065.1_2020-09-15]	0	0	0	0	0	0	209	30	153	200	49	125
Birds	Cariama_cristata_[refseq_GCF_5F000690535.1_2014-05-12]	0	0	0	0	0	0	266	41	213	253	51	173
Birds	Casuarius_casuarius_[genbank_GCA_5F003342895.1_2018-07-26]	0	0	0	0	0	0	208	29	192	199	38	155
Birds	Cathartes_aura_[genbank_GCA_5F000699945.1_2014-06-11]	0	0	0	0	0	0	181	20	136	164	24	95
Birds	Catharus_fuscescens_[genbank_GCA_5F013398975.1_2020-07-10]	0	0	0	0	0	0	259	21	154	211	36	127
Birds	Catharus_ustulatus_[refseq_GCF_5F009819885.2_2020-12-22]	0	0	0	0	0	0	1308	435	944	1164	566	839
Birds	Centrocercus_minimus_[genbank_GCA_5F005890655.1_2019-06-14]	0	0	0	0	0	0	436	71	376	431	169	342
Birds	Centrocercus_urophasianus_[refseq_GCF_5F019232065.1_2021-07-15]	0	0	0	0	0	0	549	160	467	538	272	451
Birds	Centropus_bengalensis_[genbank_GCA_5F013400815.1_2020-07-10]	0	0	0	0	0	0	71	8	56	70	14	45
Birds	Centropus_unirufus_[genbank_GCA_5F013397695.1_2020-07-10]	0	0	0	0	0	0	102	10	82	100	22	61
Birds	Cephalopterus_ornatus_[genbank_GCA_5F013396775.1_2020-07-10]	0	0	0	0	0	0	285	22	187	251	31	131
Birds	Cepphus_grylle_[genbank_GCA_5F013401065.1_2020-07-10]	0	0	0	0	0	0	341	70	263	304	91	198
Birds	Cercotrichas_coryphoeus_[genbank_GCA_5F013398595.1_2020-07-10]	0	0	0	0	0	0	375	55	248	331	83	202
Birds	Certhia_americana_[genbank_GCA_5F018697195.1_2021-06-03]	0	0	0	0	0	0	1680	577	1420	1553	821	1230
Birds	Certhia_brachydactyla_[genbank_GCA_5F013400355.1_2020-07-10]	0	0	0	0	0	0	94	11	65	84	17	53
Birds	Certhia_familiaris_[genbank_GCA_5F013398575.1_2020-07-10]	0	0	0	0	0	0	876	180	785	837	284	624
Birds	Cettia_cetti_[genbank_GCA_5F013401135.1_2020-07-10]	0	0	0	0	0	0	562	164	549	564	219	556
Birds	Ceuthmochares_aereus_[genbank_GCA_5F013398935.1_2020-07-10]	0	0	0	0	0	0	73	6	54	63	7	29
Birds	Ceyx_cyanopectus_[genbank_GCA_5F013401355.1_2020-07-10]	0	0	0	0	0	0	132	10	69	99	10	58
Birds	Chaetops_frenatus_[genbank_GCA_5F013400775.1_2020-07-10]	0	0	0	0	0	0	305	11	193	250	24	137
Birds	Chaetorhynchus_papuensis_[genbank_GCA_5F013396525.1_2020-07-10]	0	0	0	0	0	0	750	106	565	646	180	457
Birds	Chaetura_pelagica_[refseq_GCF_5F000747805.1_2014-09-04]	0	0	0	0	0	0	354	79	309	342	99	268
Birds	Charadrius_alexandrinus_[genbank_GCA_5F008711295.1_2019-09-27]	0	0	0	0	0	0	202	42	160	182	53	131
Birds	Charadrius_vociferus_[refseq_GCF_5F000708025.1_2014-08-05]	0	0	1	0	0	0	424	89	347	410	110	281
Birds	Chauna_torquata_[genbank_GCA_5F013399475.1_2020-07-10]	0	0	0	0	0	0	118	19	88	105	24	74
Birds	Chionis_minor_[genbank_GCA_5F013398295.1_2020-07-10]	0	0	0	0	0	0	183	27	143	176	28	106
Birds	Chiroxiphia_lanceolata_[refseq_GCF_5F009829145.1_2020-01-03]	0	0	0	0	0	0	1125	333	905	1081	449	764
Birds	Chlamydotis_macqueenii_[refseq_GCF_5F000695195.1_2014-06-02]	0	0	0	0	0	0	143	9	116	140	17	89
Birds	Chlamydotis_undulata_undulata_[genbank_GCA_5F003400225.2_2020-12-15]	0	0	0	0	0	0	347	105	285	328	141	248
Birds	Chloebia_gouldiae_[genbank_GCA_5F003676055.1_2018-10-23]	0	0	0	0	0	0	736	466	676	700	561	619
Birds	Chloroceryle_aenea_[genbank_GCA_5F013399075.1_2020-07-10]	0	0	0	0	0	0	141	6	93	117	8	72
Birds	Chlorodrepanis_virens_[genbank_GCA_5F003286495.1_2018-07-02]	0	0	0	0	0	0	1092	151	807	976	228	639
Birds	Chloropsis_cyanopogon_[genbank_GCA_5F013400585.1_2020-07-10]	0	0	0	0	0	0	358	24	236	301	52	182
Birds	Chloropsis_hardwickii_[genbank_GCA_5F013390065.1_2020-07-06]	0	0	0	0	0	0	721	120	661	706	190	522
Birds	Chordeiles_acutipennis_[genbank_GCA_5F013399635.1_2020-07-10]	0	0	0	0	0	0	684	128	535	636	163	429
Birds	Chroicocephalus_maculipennis_[genbank_GCA_5F013397655.1_2020-07-10]	0	0	0	0	0	0	386	98	318	358	122	268
Birds	Chrysolophus_pictus_[genbank_GCA_5F003413605.1_2018-08-20]	0	0	0	0	0	0	313	38	230	286	69	210
Birds	Chunga_burmeisteri_[genbank_GCA_5F013396505.1_2020-07-10]	0	0	0	0	0	0	333	72	256	300	86	210
Birds	Ciccaba_nigrolineata_[genbank_GCA_5F013396715.1_2020-07-10]	0	0	0	0	0	0	321	32	234	271	38	162
Birds	Cicinnurus_regius_[genbank_GCA_5F003713305.1_2018-11-06]	0	0	0	0	0	0	840	137	638	749	201	490
Birds	Ciconia_boyciana_[genbank_GCA_5F002002965.1_2017-02-09]	0	0	0	0	0	0	277	30	212	242	38	136
Birds	Ciconia_maguari_[genbank_GCA_5F017639555.1_2021-03-30]	0	0	0	0	0	0	2017	784	1845	1987	916	1533
Birds	Cinclus_mexicanus_[genbank_GCA_5F013399935.1_2020-07-10]	0	0	0	0	0	0	268	37	190	233	48	145
Birds	Circaetus_pectoralis_[genbank_GCA_5F013399555.1_2020-07-10]	0	0	0	0	0	0	417	94	359	410	133	303
Birds	Cisticola_juncidis_[genbank_GCA_5F013400215.1_2020-07-10]	0	0	0	0	0	0	102	8	71	90	16	46
Birds	Climacteris_rufus_[genbank_GCA_5F013398175.1_2020-07-10]	0	0	0	0	0	0	168	22	115	148	30	93
Birds	Cnemophilus_loriae_[genbank_GCA_5F013397755.1_2020-07-10]	0	0	0	0	0	0	310	32	226	287	44	163
Birds	Cochlearius_cochlearius_[genbank_GCA_5F013396365.1_2020-07-10]	0	0	1	1	0	0	324	57	257	294	65	194
Birds	Colaptes_auratus_[genbank_GCA_5F015227895.2_2021-12-06]	0	0	0	0	0	0	2665	1118	2400	2569	1341	2158
Birds	Colinus_virginianus_[genbank_GCA_5F008692595.2_2021-04-29]	0	0	0	0	0	0	486	50	344	456	81	309
Birds	Colius_striatus_[refseq_GCF_5F000690715.1_2014-05-13]	0	0	0	0	0	0	154	14	98	133	33	83
Birds	Coloeus_monedula_[genbank_GCA_5F013407035.1_2020-07-13]	0	0	0	0	0	0	604	199	501	566	270	447
Birds	Columba_janthina_nitens_[genbank_GCA_5F014362705.1_2020-08-22]	0	0	0	0	0	0	342	53	266	323	67	228
Birds	Columba_livia_[genbank_GCA_5F000337935.2_2017-12-13]	0	0	0	0	0	0	181	26	139	168	35	115
Birds	Columbina_picui_[genbank_GCA_5F013397635.1_2020-07-10]	0	0	0	0	0	0	92	13	65	87	20	57
Birds	Copsychus_sechellarum_[genbank_GCA_5F013398635.1_2020-07-10]	0	0	0	0	0	0	634	136	481	593	180	373
Birds	Corapipo_altera_[refseq_GCF_5F003945725.1_2018-12-14]	0	0	0	0	0	0	1412	487	1161	1341	579	1013
Birds	Corvus_brachyrhynchos_[refseq_GCF_5F000691975.1_2014-06-02]	0	0	0	0	0	0	913	130	687	807	198	559
Birds	Corvus_cornix_cornix_[refseq_GCF_5F000738735.5_2021-02-04]	0	0	0	0	0	0	599	197	491	539	253	398
Birds	Corvus_hawaiiensis_[genbank_GCA_5F020740725.1_2021-11-04]	0	0	0	0	0	0	1723	794	1489	1603	890	1228
Birds	Corvus_kubaryi_[refseq_GCF_5F017639235.1_2021-03-30]	0	0	0	0	0	0	595	217	478	532	246	393
Birds	Corvus_macrorhynchos_[genbank_GCA_5F014363025.1_2020-08-22]	0	0	0	0	0	0	268	19	176	223	42	152
Birds	Corvus_moneduloides_[refseq_GCF_5F009650955.1_2019-11-14]	0	0	0	0	0	0	2307	878	1870	2038	1004	1534
Birds	Corythaeola_cristata_[genbank_GCA_5F013396815.1_2020-07-10]	0	0	0	0	0	0	189	34	137	176	47	101
Birds	Corythaixoides_concolor_[genbank_GCA_5F013399495.1_2020-07-10]	0	0	0	0	0	0	726	231	621	709	269	531
Birds	Coturnix_japonica_[refseq_GCF_5F001577835.2_2016-03-01]	0	0	0	0	0	0	238	40	179	222	65	162
Birds	Crossoptilon_mantchuricum_[genbank_GCA_5F019593555.1_2021-08-13]	0	0	0	0	0	0	380	52	267	365	112	260
Birds	Crotophaga_sulcirostris_[genbank_GCA_5F013397455.1_2020-07-10]	0	0	0	0	0	0	87	8	60	73	17	47
Birds	Crypturellus_cinnamomeus_[genbank_GCA_5F003342915.1_2018-07-26]	0	0	0	0	0	0	224	7	144	206	9	125
Birds	Crypturellus_soui_[genbank_GCA_5F013389845.1_2020-07-06]	0	0	0	0	0	0	169	8	121	152	18	88
Birds	Crypturellus_undulatus_[genbank_GCA_5F013389825.1_2020-07-06]	0	0	0	0	0	0	258	19	174	238	26	136
Birds	Cuculus_canorus_[refseq_GCF_5F000709325.1_2014-06-17]	0	0	0	0	0	0	62	5	40	55	9	33
Birds	Cyanistes_caeruleus_[refseq_GCF_5F002901205.1_2018-01-26]	0	0	0	0	0	0	646	185	492	589	241	423
Birds	Cyanoderma_ruficeps_[genbank_GCA_5F008694505.1_2019-09-25]	0	0	0	0	0	0	763	183	619	702	241	488
Birds	Cygnus_atratus_[refseq_GCF_5F013377495.1_2020-06-30]	0	0	0	0	0	0	742	505	695	717	552	654
Birds	Cygnus_buccinator_[genbank_GCA_5F019232035.1_2021-07-15]	0	0	0	0	0	0	628	320	569	616	359	511
Birds	Cygnus_cygnus_[genbank_GCA_5F014362685.1_2020-08-22]	0	0	0	0	0	0	53	6	45	53	10	32
Birds	Cygnus_olor_[refseq_GCF_5F009769625.2_2021-03-31]	0	0	0	0	0	0	1382	882	1291	1367	968	1183
Birds	Daphoenositta_chrysoptera_[genbank_GCA_5F013397915.1_2020-07-10]	0	0	0	0	0	0	128	19	87	109	27	66
Birds	Dasyornis_broadbenti_[genbank_GCA_5F013397935.1_2020-07-10]	0	0	0	0	0	0	141	11	85	114	22	77
Birds	Dendrocopos_noguchii_[genbank_GCA_5F004320165.1_2019-02-16]	0	0	0	0	0	0	564	77	438	513	114	343
Birds	Dicaeum_eximium_[genbank_GCA_5F013396995.1_2020-07-10]	0	0	0	0	0	0	450	32	311	387	58	221
Birds	Dicrurus_megarhynchus_[genbank_GCA_5F013399195.1_2020-07-10]	0	0	0	0	0	0	159	18	112	141	25	83
Birds	Diglossa_brunneiventris_[genbank_GCA_5F019023105.1_2021-06-24]	0	0	0	0	0	0	1634	287	1309	1457	418	973
Birds	Diphyllodes_magnificus_[genbank_GCA_5F003713285.1_2018-11-06]	0	0	0	0	0	0	914	147	694	814	212	547
Birds	Donacobius_atricapilla_[genbank_GCA_5F013397315.1_2020-07-10]	0	0	0	0	0	0	250	16	162	226	22	118
Birds	Dromaius_novaehollandiae_[refseq_GCF_5F003342905.1_2018-07-26]	0	0	0	0	0	0	135	14	113	129	19	80
Birds	Dromas_ardeola_[genbank_GCA_5F013398915.1_2020-07-10]	0	0	0	0	0	0	100	17	80	93	27	66
Birds	Drymodes_brunneopygia_[genbank_GCA_5F013400955.1_2020-07-10]	0	0	0	0	0	0	228	11	154	212	18	101
Birds	Dryobates_pubescens_[refseq_GCF_5F000699005.1_2014-06-06]	0	0	0	0	0	0	500	124	415	464	159	344
Birds	Dryoscopus_gambensis_[genbank_GCA_5F013389985.1_2020-07-06]	0	0	0	0	0	0	369	34	257	308	55	187
Birds	Eclectus_roratus_[genbank_GCA_5F011763535.1_2020-03-27]	0	0	0	0	0	0	538	64	376	498	72	301
Birds	Edolisoma_coerulescens_[genbank_GCA_5F013397115.1_2020-07-10]	0	0	0	0	1	0	295	15	201	267	28	148
Birds	Egretta_garzetta_[refseq_GCF_5F000687185.1_2014-05-09]	0	0	0	0	0	0	304	60	252	289	65	188
Birds	Elachura_formosa_[genbank_GCA_5F013398795.1_2020-07-10]	0	0	0	0	0	0	566	103	430	517	143	356
Birds	Emberiza_fucata_[genbank_GCA_5F013398835.1_2020-07-10]	0	0	0	0	0	0	620	83	471	578	133	351
Birds	Empidonax_traillii_[refseq_GCF_5F003031625.1_2018-04-03]	0	0	0	0	0	0	1013	256	834	976	349	730
Birds	Entomyzon_cyanotis_[genbank_GCA_5F020137895.1_2021-09-24]	0	0	0	0	0	0	204	52	153	175	72	118
Birds	Eolophus_roseicapilla_[genbank_GCA_5F013397615.1_2020-07-10]	0	0	0	0	0	0	563	131	428	550	167	377
Birds	Eopsaltria_australis_[genbank_GCA_5F003426825.1_2018-08-23]	0	0	0	0	0	0	1780	1034	1690	1669	1094	1393
Birds	Eremophila_alpestris_peregrina_[genbank_GCA_5F009792885.1_2019-12-23]	0	0	0	0	0	0	297	72	232	264	96	174
Birds	Erithacus_rubecula_[genbank_GCA_5F903797595.2_2021-05-03]	0	0	0	0	0	0	2814	1083	2467	2692	1339	2273
Birds	Erpornis_zantholeuca_[genbank_GCA_5F013400515.1_2020-07-10]	0	0	0	0	0	0	372	36	272	338	60	203
Birds	Erythrocercus_mccallii_[genbank_GCA_5F013397435.1_2020-07-10]	0	0	0	0	0	0	327	68	251	280	98	207
Birds	Eubucco_bourcierii_[genbank_GCA_5F013396675.1_2020-07-10]	0	0	0	0	0	0	581	73	474	540	92	337
Birds	Eudromia_elegans_[genbank_GCA_5F003342815.1_2018-07-26]	0	0	0	0	0	0	85	5	53	89	4	21
Birds	Eudyptes_chrysocome_[genbank_GCA_5F010085355.1_2020-01-31]	0	0	1	0	0	0	912	404	831	905	469	738
Birds	Eudyptes_chrysolophus_[genbank_GCA_5F010084205.1_2020-01-31]	0	0	1	0	0	0	1056	1142	1152	1334	1185	1056
Birds	Eudyptes_filholi_[genbank_GCA_5F010085365.1_2020-01-31]	0	0	1	0	0	0	974	450	893	958	514	800
Birds	Eudyptes_moseleyi_[genbank_GCA_5F010082375.1_2020-01-31]	0	0	1	0	0	0	805	290	695	770	321	586
Birds	Eudyptes_pachyrhynchus_[genbank_GCA_5F010085335.1_2020-01-31]	0	0	1	0	0	0	1146	424	1024	1108	487	874
Birds	Eudyptes_robustus_[genbank_GCA_5F010085315.1_2020-01-31]	0	0	1	0	0	0	593	141	490	550	185	400
Birds	Eudyptes_schlegeli_[genbank_GCA_5F010080425.1_2020-01-31]	0	0	1	0	0	0	500	101	428	469	130	335
Birds	Eudyptes_sclateri_[genbank_GCA_5F010078445.1_2020-01-31]	0	0	1	0	0	0	835	378	791	824	459	694
Birds	Eudyptula_albosignata_[genbank_GCA_5F010080465.1_2020-01-31]	0	0	1	0	0	0	1018	1171	1176	1063	991	1181
Birds	Eudyptula_minor_[genbank_GCA_5F010080355.1_2020-01-31]	0	0	1	0	0	0	1096	1153	1128	1093	1107	1030
Birds	Eudyptula_novaehollandiae_[genbank_GCA_5F010078495.1_2020-01-31]	0	0	1	0	0	0	1338	1218	1016	1408	1019	1332
Birds	Eulacestoma_nigropectus_[genbank_GCA_5F013397775.1_2020-07-10]	0	0	0	0	0	0	251	30	175	212	47	150
Birds	Eupsittula_pertinax_[genbank_GCA_5F011317185.1_2020-03-16]	0	0	0	0	0	0	784	149	550	729	186	509
Birds	Eurypyga_helias_[refseq_GCF_5F000690775.1_2014-05-13]	0	0	0	0	0	0	276	39	189	252	44	154
Birds	Eurystomus_gularis_[genbank_GCA_5F013400335.1_2020-07-10]	0	0	0	0	0	0	302	24	228	259	34	160
Birds	Falco_cherrug_[refseq_GCF_5F000337975.1_2013-02-05]	0	0	0	0	0	0	252	12	169	230	21	104
Birds	Falco_naumanni_[refseq_GCF_5F017639655.2_2021-03-30]	0	0	0	0	0	0	1182	71	969	1147	267	761
Birds	Falco_peregrinus_[refseq_GCF_5F000337955.1_2013-02-05]	0	0	0	0	0	0	259	11	175	241	23	110
Birds	Falco_rusticolus_[refseq_GCF_5F015220075.1_2020-11-03]	0	0	0	0	0	0	755	65	622	724	140	460
Birds	Falco_tinnunculus_[genbank_GCA_5F010332995.1_2020-02-04]	0	0	0	0	0	0	368	28	248	345	46	172
Birds	Falcunculus_frontatus_[genbank_GCA_5F013398115.1_2020-07-10]	0	0	0	0	0	0	164	20	106	120	22	72
Birds	Ficedula_albicollis_[refseq_GCF_5F000247815.1_2013-06-27]	0	0	0	0	0	0	220	48	158	208	72	125
Birds	Formicarius_rufipectus_[genbank_GCA_5F013399695.1_2020-07-10]	0	0	0	0	0	0	118	11	73	99	24	51
Birds	Fratercula_arctica_[genbank_GCA_5F905066775.2_2021-07-28]	0	0	0	0	0	0	758	380	700	735	424	610
Birds	Fratercula_cirrhata_[genbank_GCA_5F014363165.1_2020-08-22]	0	0	0	0	0	0	125	14	95	116	21	69
Birds	Fregata_magnificens_[genbank_GCA_5F013389945.1_2020-07-06]	0	0	1	0	0	0	521	109	431	506	139	365
Birds	Fregetta_grallaria_[genbank_GCA_5F013399335.1_2020-07-10]	0	0	0	0	0	0	675	225	645	669	290	623
Birds	Fringilla_coelebs_coelebs_[genbank_GCA_5F015532645.2_2021-06-16]	0	0	0	0	0	0	639	75	490	579	114	385
Birds	Fulica_atra_[genbank_GCA_5F013372525.1_2020-06-24]	0	0	0	0	0	0	658	308	618	637	350	582
Birds	Fulmarus_glacialis_[refseq_GCF_5F000690835.1_2014-05-13]	0	0	0	0	0	0	221	26	172	207	30	133
Birds	Furnarius_figulus_[genbank_GCA_5F013397465.1_2020-07-10]	0	0	0	0	0	0	157	25	106	137	31	75
Birds	Galbula_dea_[genbank_GCA_5F013399015.1_2020-07-10]	0	0	0	0	0	0	398	95	311	363	111	262
Birds	Gallirallus_okinawae_[genbank_GCA_5F002003005.1_2017-02-09]	0	0	0	0	0	0	128	3	66	97	6	41
Birds	Gallus_gallus_[refseq_GCF_5F016699485.2_2021-01-19]	0	0	0	0	0	0	978	261	839	959	448	756
Birds	Gavia_stellata_[refseq_GCF_5F000690875.1_2014-05-13]	0	0	0	0	0	0	188	14	147	175	13	100
Birds	Geococcyx_californianus_[genbank_GCA_5F013389885.1_2020-07-06]	0	0	0	0	0	0	174	13	110	151	18	87
Birds	Geospiza_fortis_[refseq_GCF_5F000277835.1_2012-07-25]	0	0	0	0	0	0	585	66	427	500	95	318
Birds	Geothlypis_trichas_[genbank_GCA_5F009764595.1_2019-12-19]	0	0	0	0	0	0	1191	200	860	1009	315	673
Birds	Glareola_pratincola_[genbank_GCA_5F013401295.1_2020-07-10]	0	0	0	0	0	0	347	83	278	311	109	234
Birds	Glaucidium_brasilianum_[genbank_GCA_5F013399595.1_2020-07-10]	0	0	0	0	0	0	691	114	550	646	163	449
Birds	Gorsachius_goisagi_[genbank_GCA_5F018403395.1_2021-03-31]	0	0	0	0	0	0	440	45	314	392	51	236
Birds	Grallaria_varia_[genbank_GCA_5F013396735.1_2020-07-10]	0	0	0	0	0	0	157	11	103	123	19	80
Birds	Grantiella_picta_[genbank_GCA_5F013397955.1_2020-07-10]	0	0	0	0	0	0	114	13	82	99	20	58
Birds	Grus_americana_[genbank_GCA_5F013390085.1_2020-07-06]	0	0	0	0	0	0	292	54	237	275	61	182
Birds	Grus_japonensis_[genbank_GCA_5F002002985.1_2017-02-10]	0	0	0	0	0	0	157	18	118	141	23	88
Birds	Grus_monacha_[genbank_GCA_5F012487855.1_2020-04-08]	0	0	0	0	0	0	600	81	483	559	99	350
Birds	Grus_nigricollis_[genbank_GCA_5F004360235.1_2019-03-22]	0	0	0	0	0	0	2133	700	1858	2058	862	1593
Birds	Guaruba_guarouba_[genbank_GCA_5F011800095.1_2020-03-31]	0	0	0	0	0	0	1017	173	719	921	215	617
Birds	Gymnogyps_californianus_[genbank_GCA_5F018139145.1_2021-04-25]	0	0	1	0	0	0	1978	1002	1772	1944	1202	1677
Birds	Gymnorhina_tibicen_[genbank_GCA_5F013399875.1_2020-07-10]	0	0	0	0	0	0	344	30	233	296	51	165
Birds	Halcyon_senegalensis_[genbank_GCA_5F013397595.1_2020-07-10]	0	0	0	0	0	0	348	92	291	342	108	246
Birds	Haliaeetus_albicilla_[refseq_GCF_5F000691405.1_2014-05-15]	0	0	0	0	0	0	363	41	298	348	53	223
Birds	Haliaeetus_leucocephalus_[refseq_GCF_5F000737465.1_2014-08-04]	0	0	0	0	0	0	486	145	439	482	182	373
Birds	Haliaeetus_pelagicus_[genbank_GCA_5F014363185.1_2020-08-22]	0	0	0	0	0	0	351	43	307	350	61	229
Birds	Heliornis_fulica_[genbank_GCA_5F013399135.1_2020-07-10]	0	0	0	0	0	0	97	7	52	73	7	31
Birds	Hemignathus_wilsoni_[genbank_GCA_5F009690805.1_2019-11-22]	0	0	0	0	0	0	190	25	143	175	39	121
Birds	Hemiprocne_comata_[genbank_GCA_5F020745705.1_2021-11-05]	0	0	1	0	0	0	1795	1001	1668	1760	1077	1550
Birds	Herpetotheres_cachinnans_[genbank_GCA_5F013399355.1_2020-07-10]	0	0	0	0	0	0	447	81	359	436	99	286
Birds	Heteronetta_atricapilla_[genbank_GCA_5F011075105.1_2020-03-10]	0	0	0	0	0	0	1150	853	1079	1143	938	1066
Birds	Himantopus_himantopus_[genbank_GCA_5F013400095.1_2020-07-10]	0	0	0	0	0	0	266	45	207	237	46	177
Birds	Himantopus_leucocephalus_[genbank_GCA_5F003993805.1_2019-01-04]	0	0	0	0	0	0	139	24	121	139	30	102
Birds	Hippolais_icterina_[genbank_GCA_5F013400075.1_2020-07-10]	0	0	0	0	0	0	326	16	231	280	29	145
Birds	Hirundo_rustica_[genbank_GCA_5F015227805.3_2021-11-30]	0	0	0	0	0	0	3741	1339	3343	3303	1834	2671
Birds	Hirundo_rustica_rustica_[genbank_GCA_5F003692655.1_2018-10-29]	0	0	0	0	0	0	5760	1679	4918	5212	2466	4109
Birds	Horornis_vulcanius_[genbank_GCA_5F013401035.1_2020-07-10]	0	0	0	0	0	0	127	13	97	112	28	79
Birds	Hylia_prasina_[genbank_GCA_5F013397195.1_2020-07-10]	0	0	0	0	0	0	302	15	186	244	32	103
Birds	Hypocryptadius_cinnamomeus_[genbank_GCA_5F013400635.1_2020-07-10]	0	0	0	0	0	0	112	12	74	94	19	62
Birds	Ibidorhyncha_struthersii_[genbank_GCA_5F013398815.1_2020-07-10]	0	0	0	0	0	0	403	66	329	374	86	258
Birds	Ifrita_kowaldi_[genbank_GCA_5F013398055.1_2020-07-10]	0	0	0	0	0	0	177	16	128	150	33	104
Birds	Illadopsis_cleaveri_[genbank_GCA_5F013399915.1_2020-07-10]	0	0	0	0	0	0	292	12	203	267	28	157
Birds	Indicator_maculatus_[genbank_GCA_5F013399975.1_2020-07-10]	0	0	0	0	0	0	478	38	372	425	63	290
Birds	Irena_cyanogastra_[genbank_GCA_5F013397155.1_2020-07-10]	0	0	0	0	0	0	344	26	245	313	41	180
Birds	Jacana_jacana_[genbank_GCA_5F013400555.1_2020-07-10]	0	0	0	0	0	0	151	16	106	144	21	72
Birds	Junco_hyemalis_[genbank_GCA_5F003829775.1_2018-11-26]	0	0	0	0	0	0	140	16	102	133	28	80
Birds	Lagopus_leucura_[refseq_GCF_5F019238085.1_2021-07-15]	0	0	0	0	0	0	664	248	571	667	443	567
Birds	Lagopus_muta_japonica_[genbank_GCA_5F004320205.1_2019-02-15]	0	0	0	0	0	0	263	26	169	241	46	152
Birds	Lamprotornis_superbus_[genbank_GCA_5F015883425.1_2020-12-09]	0	0	0	0	0	0	685	179	521	629	224	429
Birds	Lanius_collurio_[genbank_GCA_5F020086605.1_2021-09-21]	0	0	0	0	0	0	646	558	612	628	566	604
Birds	Lanius_ludovicianus_[genbank_GCA_5F013397235.1_2020-07-10]	0	0	0	0	0	0	326	40	224	274	51	164
Birds	Larus_smithsonianus_[genbank_GCA_5F013400295.1_2020-07-10]	0	0	0	0	0	0	171	14	127	154	23	93
Birds	Leiothrix_lutea_[genbank_GCA_5F013400445.1_2020-07-10]	0	0	0	0	0	0	159	20	115	144	28	87
Birds	Lepidothrix_coronata_[refseq_GCF_5F001604755.1_2016-03-31]	0	0	0	0	0	0	246	39	170	228	56	132
Birds	Leptocoma_aspasia_[genbank_GCA_5F013399835.1_2020-07-10]	0	0	0	0	0	0	265	22	203	245	55	152
Birds	Leptosomus_discolor_[refseq_GCF_5F000691785.1_2014-05-23]	0	0	0	0	0	0	363	54	277	340	71	203
Birds	Leucopsar_rothschildi_[genbank_GCA_5F014363365.1_2020-08-22]	0	0	0	0	0	0	214	17	140	177	32	102
Birds	Lichenostomus_cassidix_[genbank_GCA_5F008360975.1_2019-09-09]	0	0	0	0	0	0	2156	881	1901	2050	1035	1592
Birds	Limosa_lapponica_baueri_[genbank_GCA_5F002844005.1_2017-12-15]	0	0	0	0	0	0	270	49	220	259	68	175
Birds	Locustella_ochotensis_[genbank_GCA_5F013400155.1_2020-07-10]	0	0	0	0	0	0	396	54	317	383	79	259
Birds	Lonchura_striata_domestica_[refseq_GCF_5F005870125.1_2019-06-05]	0	0	0	0	0	0	353	82	266	296	103	181
Birds	Lophochroa_leadbeateri_[genbank_GCA_5F010015045.1_2020-01-30]	0	0	0	0	0	0	141	17	83	125	28	68
Birds	Lophotis_ruficrista_[genbank_GCA_5F013396455.1_2020-07-10]	0	0	0	0	0	0	152	24	109	136	33	92
Birds	Lophura_nycthemera_[genbank_GCA_5F021292215.1_2021-12-27]	0	0	0	0	0	0	786	79	578	733	199	554
Birds	Lorius_garrulus_[genbank_GCA_5F010014925.1_2020-01-30]	0	0	0	0	0	0	365	67	270	344	79	222
Birds	Loxia_curvirostra_[genbank_GCA_5F013398455.1_2020-07-10]	0	0	0	0	0	0	114	13	82	107	20	78
Birds	Loxia_leucoptera_[genbank_GCA_5F013396895.1_2020-07-10]	0	0	0	0	0	0	361	15	233	330	38	184
Birds	Lycocorax_pyrrhopterus_obiensis_[genbank_GCA_5F014706295.1_2020-09-23]	0	0	0	0	0	0	2130	635	1806	1970	834	1513
Birds	Lyrurus_tetrix_tetrix_[genbank_GCA_5F000586395.1_2014-03-08]	0	0	0	0	0	0	55	1	37	52	6	30
Birds	Machaerirhynchus_nigripectus_[genbank_GCA_5F013397975.1_2020-07-10]	0	0	0	0	0	0	368	35	234	306	45	175
Birds	Malurus_cyaneus_samueli_[genbank_GCA_5F009741485.1_2019-12-12]	0	0	0	0	0	0	506	88	395	465	141	347
Birds	Malurus_elegans_[genbank_GCA_5F013397995.1_2020-07-10]	0	0	0	0	0	0	280	25	195	237	33	155
Birds	Manacus_vitellinus_[refseq_GCF_5F001715985.3_2019-07-03]	0	0	0	0	0	0	382	114	278	357	152	241
Birds	Megadyptes_antipodes_antipodes_[genbank_GCA_5F010078485.1_2020-01-31]	0	0	1	0	0	0	1190	1166	1350	1437	1243	1263
Birds	Melanerpes_aurifrons_[genbank_GCA_5F011125475.1_2020-03-17]	0	0	0	0	0	0	5358	3039	5079	5260	3944	4857
Birds	Melanocharis_versteri_[genbank_GCA_5F013397845.1_2020-07-10]	0	0	0	0	0	0	118	9	62	91	17	52
Birds	Meleagris_gallopavo_[refseq_GCF_5F000146605.3_2019-10-21]	0	0	0	0	0	0	926	311	815	921	496	799
Birds	Melopsittacus_undulatus_[refseq_GCF_5F012275295.1_2020-04-13]	0	0	0	0	0	0	1168	404	863	1176	488	808
Birds	Melospiza_melodia_[genbank_GCA_5F013398205.1_2020-07-10]	0	0	0	0	0	0	492	88	374	476	131	308
Birds	Melospiza_melodia_maxima_[genbank_GCA_5F011057915.1_2020-03-02]	0	0	0	0	0	0	117	9	88	105	19	61
Birds	Menura_novaehollandiae_[genbank_GCA_5F013396355.1_2020-07-10]	0	0	0	0	0	0	313	51	247	296	98	201
Birds	Merops_nubicus_[refseq_GCF_5F000691845.1_2014-05-16]	0	0	0	0	0	0	484	83	380	429	86	319
Birds	Mesembrinibis_cayennensis_[genbank_GCA_5F013399675.1_2020-07-10]	0	0	0	0	0	0	235	27	190	226	28	143
Birds	Mesitornis_unicolor_[refseq_GCF_5F000695765.1_2014-06-02]	0	0	0	0	0	0	370	47	268	326	54	221
Birds	Mionectes_macconnelli_[genbank_GCA_5F013397495.1_2020-07-10]	0	0	0	0	0	0	342	100	267	319	121	234
Birds	Mixornis_gularis_[genbank_GCA_5F003546035.1_2018-09-11]	0	0	0	0	0	0	215	30	164	192	54	130
Birds	Mohoua_ochrocephala_[genbank_GCA_5F013398855.1_2020-07-10]	0	0	0	0	0	0	261	15	168	222	28	125
Birds	Molothrus_ater_[refseq_GCF_5F012460135.1_2020-04-20]	0	0	0	0	0	0	1147	167	796	921	253	614
Birds	Montifringilla_adamsi_[genbank_GCA_5F017590115.1_2021-03-26]	0	0	0	0	0	0	617	64	473	557	116	379
Birds	Motacilla_alba_[genbank_GCA_5F013397355.1_2020-07-10]	0	0	0	0	0	0	372	28	266	342	43	197
Birds	Motacilla_alba_alba_[refseq_GCF_5F015832195.1_2020-12-08]	0	0	0	0	0	0	366	65	274	313	91	179
Birds	Motacilla_tschutschensis_[genbank_GCA_5F018904545.1_2021-06-16]	0	0	0	0	0	0	113	12	76	91	18	47
Birds	Myiagra_hebetior_[genbank_GCA_5F013397015.1_2020-07-10]	0	0	0	0	0	0	304	21	196	253	36	154
Birds	Myiopsitta_monachus_[genbank_GCA_5F017639245.1_2021-03-30]	0	0	0	0	0	0	2298	1019	2004	2265	1422	1966
Birds	Mystacornis_crossleyi_[genbank_GCA_5F013400655.1_2020-07-10]	0	0	0	0	0	0	138	18	97	121	26	82
Birds	Neodrepanis_coruscans_[genbank_GCA_5F013400695.1_2020-07-10]	0	0	0	0	0	0	167	18	106	145	17	85
Birds	Neopelma_chrysocephalum_[refseq_GCF_5F003984885.1_2018-12-28]	0	0	0	0	0	0	1332	664	1178	1286	764	1055
Birds	Neopipo_cinnamomea_[genbank_GCA_5F013397415.1_2020-07-10]	0	0	0	0	0	0	575	91	452	523	145	378
Birds	Nesospiza_acunhae_[genbank_GCA_5F013398715.1_2020-07-10]	0	0	0	0	0	0	317	58	247	278	84	186
Birds	Nestor_notabilis_[refseq_GCF_5F000696875.1_2014-06-05]	0	0	0	0	0	0	180	34	129	168	40	105
Birds	Nettapus_auritus_[genbank_GCA_5F011076525.1_2020-03-10]	0	0	0	0	0	0	993	641	932	980	769	886
Birds	Nicator_chloris_[genbank_GCA_5F013400495.1_2020-07-10]	0	0	0	0	0	0	437	45	318	377	70	237
Birds	Nipponia_nippon_[refseq_GCF_5F000708225.1_2014-06-16]	0	0	0	0	0	0	343	54	279	335	71	203
Birds	Nisaetus_nipalensis_[genbank_GCA_5F012487455.1_2020-04-08]	0	0	0	0	0	0	531	57	407	504	81	327
Birds	Nothocercus_julius_[genbank_GCA_5F013398735.1_2020-07-10]	0	0	0	0	0	0	166	18	111	149	21	83
Birds	Nothocercus_nigrocapillus_[genbank_GCA_5F013398345.1_2020-07-10]	0	0	0	0	0	0	151	14	94	128	13	77
Birds	Nothoprocta_ornata_[genbank_GCA_5F013398335.1_2020-07-10]	0	0	0	0	0	0	93	10	75	87	14	54
Birds	Nothoprocta_pentlandii_[genbank_GCA_5F013398315.1_2020-07-10]	0	0	0	0	0	0	79	8	57	71	8	42
Birds	Nothoprocta_perdicaria_[refseq_GCF_5F003342845.1_2018-07-26]	0	0	0	0	0	0	62	12	43	55	20	35
Birds	Notiomystis_cincta_[genbank_GCA_5F013398075.1_2020-07-10]	0	0	0	0	0	0	225	16	140	187	31	108
Birds	Numida_meleagris_[refseq_GCF_5F002078875.1_2017-06-01]	0	0	0	0	0	0	516	127	413	500	204	375
Birds	Nyctibius_bracteatus_[genbank_GCA_5F013396595.1_2020-07-10]	0	0	0	0	0	0	736	251	694	715	272	666
Birds	Nyctibius_grandis_[genbank_GCA_5F013368605.1_2020-06-23]	0	0	1	0	0	0	3903	2223	3570	3798	2419	3219
Birds	Nycticryphes_semicollaris_[genbank_GCA_5F013400055.1_2020-07-10]	0	0	0	0	0	0	181	16	128	168	20	98
Birds	Nyctiprogne_leucopyga_[genbank_GCA_5F013399395.1_2020-07-10]	0	0	0	0	0	0	740	218	611	729	267	546
Birds	Nymphicus_hollandicus_[genbank_GCA_5F009823435.1_2019-12-31]	0	0	0	0	0	0	642	73	428	594	99	349
Birds	Oceanites_oceanicus_[genbank_GCA_5F013396615.1_2020-07-10]	0	0	0	0	0	0	672	169	571	645	210	502
Birds	Oceanodroma_tethys_[genbank_GCA_5F013397025.1_2020-07-10]	0	0	0	0	0	0	191	27	149	181	28	115
Birds	Odontophorus_gujanensis_[genbank_GCA_5F013399175.1_2020-07-10]	0	0	0	0	0	0	297	20	187	279	31	174
Birds	Oenanthe_oenanthe_[genbank_GCA_5F013399995.1_2020-07-10]	0	0	0	0	0	0	270	19	187	249	33	146
Birds	Onychorhynchus_coronatus_[genbank_GCA_5F013397825.1_2020-07-10]	0	0	0	0	0	0	684	121	548	606	178	454
Birds	Onychostruthus_taczanowskii_[refseq_GCF_5F017590055.1_2021-03-26]	0	0	0	0	0	0	154	25	127	140	32	96
Birds	Opisthocomus_hoazin_[refseq_GCF_5F000692075.1_2014-05-19]	0	0	0	0	0	0	398	66	328	397	83	254
Birds	Oreocharis_arfaki_[genbank_GCA_5F013398015.1_2020-07-10]	0	0	0	0	0	0	133	17	100	120	27	72
Birds	Oreotrochilus_melanogaster_[genbank_GCA_5F013400995.1_2020-07-10]	0	0	0	0	0	0	53	3	36	41	3	28
Birds	Origma_solitaria_[genbank_GCA_5F013397895.1_2020-07-10]	0	0	0	0	0	0	139	15	95	128	23	77
Birds	Oriolus_oriolus_[genbank_GCA_5F013400235.1_2020-07-10]	0	0	0	0	0	0	250	15	167	202	28	115
Birds	Orthonyx_spaldingii_[genbank_GCA_5F013397795.1_2020-07-10]	0	0	0	0	0	0	139	21	91	117	23	74
Birds	Otus_sunia_[genbank_GCA_5F010365825.1_2020-02-04]	0	0	0	0	0	0	968	240	872	933	293	803
Birds	Oxylabes_madagascariensis_[genbank_GCA_5F013400675.1_2020-07-10]	0	0	0	0	0	0	215	13	150	181	22	99
Birds	Oxyruncus_cristatus_[genbank_GCA_5F013399855.1_2020-07-10]	0	0	0	0	0	0	293	23	196	255	34	131
Birds	Oxyura_jamaicensis_[refseq_GCF_5F011077185.1_2020-03-10]	0	0	0	0	0	0	834	616	785	812	657	758
Birds	Pachycephala_philippinensis_[genbank_GCA_5F013397055.1_2020-07-10]	0	0	0	0	0	0	268	18	178	234	27	118
Birds	Pachyramphus_minor_[genbank_GCA_5F013397135.1_2020-07-10]	0	0	0	0	0	0	258	18	165	241	31	127
Birds	Pandion_haliaetus_[genbank_GCA_5F013401275.1_2020-07-10]	0	0	0	0	0	0	354	36	265	331	54	222
Birds	Panurus_biarmicus_[genbank_GCA_5F013398035.1_2020-07-10]	0	0	0	0	0	0	387	68	282	335	94	193
Birds	Paradisaea_raggiana_[genbank_GCA_5F003713265.1_2018-11-06]	0	0	0	0	0	0	269	23	192	238	45	146
Birds	Paradisaea_rubra_[genbank_GCA_5F003713215.1_2018-11-06]	0	0	0	0	0	0	917	158	695	838	227	536
Birds	Pardalotus_punctatus_[genbank_GCA_5F013400915.1_2020-07-10]	0	0	0	0	0	0	259	16	172	216	25	130
Birds	Parotia_lawesii_[genbank_GCA_5F003713295.1_2018-11-06]	0	0	0	0	0	0	788	112	609	720	176	491
Birds	Parus_major_[refseq_GCF_5F001522545.3_2019-01-15]	0	0	0	0	0	0	263	53	195	237	78	166
Birds	Passer_domesticus_[genbank_GCA_5F001700915.1_2016-08-31]	0	0	0	0	0	0	531	50	398	463	91	298
Birds	Passer_montanus_[refseq_GCF_5F014805655.1_2020-09-30]	0	0	0	0	0	0	243	31	196	212	50	148
Birds	Passerina_amoena_[genbank_GCA_5F013401095.1_2020-07-10]	0	0	0	0	0	0	668	152	629	668	217	528
Birds	Patagioenas_fasciata_monilis_[genbank_GCA_5F002029285.1_2017-03-15]	1	0	0	0	0	0	261	33	209	249	38	163
Birds	Pavo_cristatus_[genbank_GCA_5F005519975.1_2019-05-20]	0	0	0	0	0	0	110	6	73	99	8	54
Birds	Pavo_muticus_[genbank_GCA_5F016647715.1_2021-01-15]	0	0	0	0	0	0	1223	312	1010	1190	550	962
Birds	Pedionomus_torquatus_[genbank_GCA_5F013398155.1_2020-07-10]	0	0	0	0	0	0	228	24	161	196	27	129
Birds	Pelecanoides_urinatrix_[genbank_GCA_5F013400755.1_2020-07-10]	0	0	0	0	0	0	308	43	237	289	50	180
Birds	Pelecanus_crispus_[refseq_GCF_5F000687375.1_2014-05-09]	0	0	0	0	0	0	608	133	504	567	157	414
Birds	Penelope_pileata_[genbank_GCA_5F013396635.1_2020-07-10]	0	0	0	0	0	0	121	13	81	103	18	68
Birds	Peucedramus_taeniatus_[genbank_GCA_5F013400575.1_2020-07-10]	0	0	0	0	0	0	485	41	330	412	70	242
Birds	Phaethon_lepturus_[refseq_GCF_5F000687285.1_2014-05-08]	0	0	0	0	0	0	459	31	331	425	42	259
Birds	Phaetusa_simplex_[genbank_GCA_5F013399535.1_2020-07-10]	0	0	0	0	0	0	287	55	225	266	70	190
Birds	Phainopepla_nitens_[genbank_GCA_5F013400175.1_2020-07-10]	0	0	0	0	0	0	199	6	109	160	14	83
Birds	Phalacrocorax_auritus_[genbank_GCA_5F002173455.1_2017-06-06]	0	0	0	0	0	0	1295	472	1137	1262	558	957
Birds	Phalacrocorax_brasilianus_[genbank_GCA_5F002174335.1_2017-06-06]	0	0	0	0	0	0	816	258	765	813	327	697
Birds	Phalacrocorax_carbo_[refseq_GCF_5F000708925.1_2014-06-17]	0	0	0	0	0	0	355	30	279	336	40	224
Birds	Phalacrocorax_harrisi_[genbank_GCA_5F002173475.1_2017-06-06]	0	0	0	0	0	0	1061	598	956	1046	666	861
Birds	Phalacrocorax_pelagicus_[genbank_GCA_5F002173435.1_2017-06-06]	0	0	0	0	0	0	635	170	543	615	231	437
Birds	Phasianus_colchicus_[refseq_GCF_5F004143745.1_2019-02-06]	0	0	0	0	0	0	632	92	477	621	187	451
Birds	Pheucticus_melanocephalus_[genbank_GCA_5F013398405.1_2020-07-10]	0	0	0	0	0	0	434	64	318	415	92	262
Birds	Phoebastria_albatrus_[genbank_GCA_5F014363385.1_2020-08-22]	0	0	1	0	0	0	200	41	165	191	42	140
Birds	Phoenicopterus_ruber_ruber_[genbank_GCA_5F009819775.1_2019-12-31]	0	0	1	0	0	0	2122	1114	1936	2106	1325	1838
Birds	Phylloscopus_plumbeitarsus_[genbank_GCA_5F001655115.1_2016-06-02]	0	0	0	0	0	0	58	5	43	52	6	28
Birds	Phylloscopus_trochiloides_trochiloides_[genbank_GCA_5F001655135.1_2016-06-02]	0	0	0	0	0	0	50	2	35	42	5	26
Birds	Phylloscopus_trochiloides_viridanus_[genbank_GCA_5F001655095.1_2016-06-02]	0	0	0	0	0	0	76	3	52	63	6	42
Birds	Phylloscopus_trochilus_acredula_[genbank_GCA_5F002305835.1_2016-06-08]	0	0	0	0	0	0	286	70	210	263	86	178
Birds	Phylloscopus_trochilus_trochilus_[genbank_GCA_5F016584745.1_2021-01-08]	0	0	0	0	0	0	591	551	599	588	552	576
Birds	Phylloscopus_whistleri_[genbank_GCA_5F017589585.1_2021-03-26]	0	0	0	0	0	0	1603	997	1468	1558	1086	1340
Birds	Piaya_cayana_[genbank_GCA_5F013389865.1_2020-07-06]	0	0	0	0	0	0	132	6	85	118	8	59
Birds	Picathartes_gymnocephalus_[genbank_GCA_5F013390045.1_2020-07-06]	0	0	0	0	0	0	331	17	225	287	39	181
Birds	Pionus_senilis_[genbank_GCA_5F011762725.1_2020-03-27]	0	0	0	0	0	0	323	35	220	281	46	175
Birds	Pipra_filicauda_[refseq_GCF_5F003945595.2_2020-12-01]	0	0	0	0	0	0	521	203	417	513	235	366
Birds	Piprites_chloris_[genbank_GCA_5F013399295.1_2020-07-10]	0	0	0	0	0	0	196	35	159	192	50	124
Birds	Pitta_sordida_[genbank_GCA_5F013390025.1_2020-07-06]	0	0	0	0	0	0	502	80	350	455	100	313
Birds	Platysteira_castanea_[genbank_GCA_5F013397175.1_2020-07-10]	0	0	0	0	0	0	299	27	197	263	45	159
Birds	Ploceus_nigricollis_[genbank_GCA_5F013399945.1_2020-07-10]	0	0	0	0	0	0	311	33	223	273	49	163
Birds	Pluvialis_apricaria_[genbank_GCA_5F017639485.1_2021-03-30]	0	0	0	0	0	0	1492	602	1330	1439	791	1167
Birds	Pluvianellus_socialis_[genbank_GCA_5F013400795.1_2020-07-10]	0	0	0	0	0	0	202	23	156	183	32	116
Birds	Podargus_strigoides_[genbank_GCA_5F013399755.1_2020-07-10]	0	0	0	0	0	0	533	83	446	496	113	365
Birds	Podiceps_cristatus_[genbank_GCA_5F000699545.1_2014-06-11]	0	0	0	0	0	0	427	33	306	394	48	220
Birds	Podilymbus_podiceps_[genbank_GCA_5F013399565.1_2020-07-10]	0	0	0	0	0	0	756	104	573	717	142	459
Birds	Poecile_atricapillus_[genbank_GCA_5F011421415.1_2020-03-19]	0	0	0	0	0	0	322	90	254	292	123	206
Birds	Pogoniulus_pusillus_[genbank_GCA_5F015220805.1_2020-11-03]	0	0	0	0	0	0	4829	2972	4583	4758	3298	4211
Birds	Pogoniulus_pusillus_pusillus_[genbank_GCA_5F016859755.1_2021-02-10]	0	0	0	0	0	0	696	103	675	677	169	647
Birds	Polioptila_caerulea_[genbank_GCA_5F013397295.1_2020-07-10]	0	0	0	0	0	0	267	21	179	228	31	119
Birds	Pomatorhinus_ruficollis_[genbank_GCA_5F013401195.1_2020-07-10]	0	0	0	0	0	0	245	45	197	214	76	147
Birds	Pomatostomus_ruficeps_[genbank_GCA_5F013400735.1_2020-07-10]	0	0	0	0	0	0	230	14	144	203	27	111
Birds	Porphyrio_hochstetteri_[genbank_GCA_5F020800305.1_2021-11-08]	0	0	0	0	0	0	2938	2051	2819	2909	2057	2644
Birds	Prinia_subflava_[genbank_GCA_5F021018805.1_2021-12-02]	0	0	0	0	0	0	2319	524	1831	1986	713	1263
Birds	Probosciger_aterrimus_[genbank_GCA_5F013397665.1_2020-07-10]	0	0	0	0	0	0	185	39	135	171	51	112
Birds	Promerops_cafer_[genbank_GCA_5F013398275.1_2020-07-10]	0	0	0	0	0	0	481	37	319	406	70	243
Birds	Prunella_fulvescens_[genbank_GCA_5F013400715.1_2020-07-10]	0	0	0	0	0	0	297	20	209	268	29	149
Birds	Prunella_himalayana_[genbank_GCA_5F013398875.1_2020-07-10]	0	0	0	0	0	0	137	22	101	122	34	87
Birds	Pseudopodoces_humilis_[refseq_GCF_5F000331425.1_2013-01-11]	0	0	0	0	0	0	379	106	280	325	121	221
Birds	Pseudorectes_ferrugineus_[genbank_GCA_5F008033365.1_2019-08-20]	0	0	0	0	0	0	223	34	160	195	56	124
Birds	Psilopogon_haemacephalus_[genbank_GCA_5F013396835.1_2020-07-10]	0	0	0	0	0	0	738	291	714	737	494	688
Birds	Psittacula_krameri_[genbank_GCA_5F002870145.1_2018-01-09]	0	0	0	0	0	0	1177	523	1038	1168	584	994
Birds	Psittacus_erithacus_[genbank_GCA_5F009867235.1_2020-01-14]	0	0	0	0	0	0	600	92	398	520	107	335
Birds	Psittacus_timneh_[genbank_GCA_5F009867315.1_2020-01-14]	0	0	0	0	0	0	636	109	455	581	137	393
Birds	Psitteuteles_goldiei_[genbank_GCA_5F010014875.1_2020-01-30]	0	0	0	0	0	0	281	34	200	265	41	179
Birds	Psophia_crepitans_[genbank_GCA_5F013399095.1_2020-07-10]	0	0	0	0	0	0	263	30	190	243	35	148
Birds	Pterocles_burchelli_[genbank_GCA_5F013397535.1_2020-07-10]	0	0	0	0	0	0	232	46	173	217	56	131
Birds	Pterocles_gutturalis_[refseq_GCF_5F000699245.1_2014-06-09]	0	0	0	0	0	0	155	22	107	136	25	76
Birds	Pterocles_orientalis_[genbank_GCA_5F011057875.1_2020-03-02]	0	0	0	0	0	0	380	106	304	345	128	248
Birds	Pteruthius_melanotis_[genbank_GCA_5F013401235.1_2020-07-10]	0	0	0	0	0	0	272	49	198	243	69	164
Birds	Ptilonorhynchus_violaceus_[genbank_GCA_5F013397565.1_2020-07-10]	0	0	0	0	0	0	456	31	273	384	46	220
Birds	Ptilorrhoa_leucosticta_[genbank_GCA_5F013396485.1_2020-07-10]	0	0	0	0	0	0	871	137	768	843	210	725
Birds	Pycnonotus_jocosus_[genbank_GCA_5F013400435.1_2020-07-10]	0	0	0	0	0	0	284	25	181	242	30	118
Birds	Pygoscelis_adeliae_[refseq_GCF_5F000699105.1_2014-06-06]	0	0	0	0	0	0	203	31	172	191	37	149
Birds	Pygoscelis_antarcticus_[genbank_GCA_5F010078415.1_2020-01-31]	0	0	0	0	0	0	1239	982	1173	1219	1073	1195
Birds	Pygoscelis_papua_[genbank_GCA_5F010090195.1_2020-01-31]	0	0	0	0	0	0	898	883	877	868	884	919
Birds	Pyrgilauda_ruficollis_[refseq_GCF_5F017590135.1_2021-03-26]	0	0	0	0	0	0	594	62	444	550	120	370
Birds	Pyrrhura_cruentata_[genbank_GCA_5F016545565.1_2021-01-06]	0	0	0	0	0	0	1065	193	779	995	237	701
Birds	Pyrrhura_frontalis_[genbank_GCA_5F010014865.1_2020-01-30]	0	0	0	0	0	0	807	157	598	742	192	543
Birds	Pyrrhura_griseipectus_[genbank_GCA_5F010014965.1_2020-01-30]	0	0	0	0	0	0	949	213	767	913	258	735
Birds	Pyrrhura_lepida_[genbank_GCA_5F015163975.1_2020-11-01]	0	0	0	0	0	0	1105	214	807	1023	251	689
Birds	Pyrrhura_molinae_[genbank_GCA_5F011763355.1_2020-03-27]	0	0	0	0	0	0	1066	204	802	1014	244	695
Birds	Pyrrhura_perlata_[genbank_GCA_5F011763455.1_2020-03-27]	0	0	0	0	0	0	796	168	597	744	196	545
Birds	Quiscalus_mexicanus_[genbank_GCA_5F013399035.1_2020-07-10]	0	0	0	0	0	0	632	54	453	560	87	374
Birds	Ramphastos_sulfuratus_[genbank_GCA_5F013399055.1_2020-07-10]	0	0	0	0	0	0	233	13	162	203	19	114
Birds	Recurvirostra_avosetta_[genbank_GCA_5F004023745.1_2019-01-15]	0	0	0	0	0	0	344	36	261	296	45	196
Birds	Regulus_satrapa_[genbank_GCA_5F013396955.1_2020-07-10]	0	0	0	0	0	0	281	14	183	247	18	139
Birds	Rhabdornis_inornatus_[genbank_GCA_5F013397075.1_2020-07-10]	0	0	0	0	0	0	360	34	258	316	54	194
Birds	Rhadina_sibilatrix_[genbank_GCA_5F013400275.1_2020-07-10]	0	0	0	0	0	0	300	25	193	257	35	126
Birds	Rhagologus_leucostigma_[genbank_GCA_5F013397725.1_2020-07-10]	0	0	0	0	0	0	212	17	164	187	36	123
Birds	Rhea_americana_[genbank_GCA_5F003343005.1_2018-07-26]	0	0	0	0	0	0	80	9	58	77	13	46
Birds	Rhea_pennata_[genbank_GCA_5F003342835.1_2018-07-26]	0	0	0	0	0	0	88	4	66	85	9	44
Birds	Rhegmatorhina_hoffmannsi_[genbank_GCA_5F013398505.2_2021-04-30]	0	0	0	0	0	0	428	71	301	400	90	270
Birds	Rhinopomastus_cyanomelas_[genbank_GCA_5F013400115.1_2020-07-10]	0	0	0	0	0	0	196	18	131	174	29	108
Birds	Rhinoptilus_africanus_[genbank_GCA_5F013400135.1_2020-07-10]	0	0	0	0	0	0	159	15	122	140	19	82
Birds	Rhipidura_dahli_[genbank_GCA_5F013399225.1_2020-07-10]	0	0	0	0	0	0	120	21	91	107	29	79
Birds	Rhodinocichla_rosea_[genbank_GCA_5F013396575.1_2020-07-10]	0	0	0	0	0	0	174	32	123	155	44	108
Birds	Rhynochetos_jubatus_[genbank_GCA_5F013398095.1_2020-07-10]	0	0	0	0	0	0	253	32	177	219	41	141
Birds	Riparia_riparia_[genbank_GCA_5F020917445.1_2021-11-22]	0	0	0	0	0	0	1286	447	1210	1272	608	1051
Birds	Rissa_tridactyla_[genbank_GCA_5F013401015.1_2020-07-10]	0	0	0	0	0	0	234	24	165	198	30	123
Birds	Rostratula_benghalensis_[genbank_GCA_5F013399305.1_2020-07-10]	0	0	0	0	0	0	276	23	206	263	37	138
Birds	Rynchops_niger_[genbank_GCA_5F013400035.1_2020-07-10]	0	0	0	0	0	0	205	23	157	187	25	107
Birds	Sagittarius_serpentarius_[genbank_GCA_5F013399415.1_2020-07-10]	0	0	0	0	0	0	211	26	157	195	36	119
Birds	Sakesphorus_luctuosus_[genbank_GCA_5F013396695.1_2020-07-10]	0	0	0	0	0	0	239	22	163	221	32	124
Birds	Sapayoa_aenigma_[genbank_GCA_5F013398745.1_2020-07-10]	0	0	0	0	0	0	546	147	455	523	191	403
Birds	Saxicola_maurus_maurus_[genbank_GCA_5F900205225.1_2017-09-28]	0	0	0	0	0	0	304	78	233	279	104	207
Birds	Sclerurus_mexicanus_[genbank_GCA_5F013396755.1_2020-07-10]	0	0	0	0	0	0	342	31	235	304	51	192
Birds	Scolopax_mira_[genbank_GCA_5F004320125.1_2019-02-15]	0	0	0	0	0	0	70	4	45	60	5	36
Birds	Scopus_umbretta_[genbank_GCA_5F013400535.1_2020-07-10]	0	0	0	0	0	0	196	24	130	166	29	100
Birds	Scytalopus_superciliaris_[genbank_GCA_5F013400415.1_2020-07-10]	0	0	0	0	0	0	295	25	212	277	32	152
Birds	Semnornis_frantzii_[genbank_GCA_5F013399775.1_2020-07-10]	0	0	0	0	0	0	175	10	128	144	12	83
Birds	Serilophus_lunatus_[genbank_GCA_5F013399895.1_2020-07-10]	0	0	0	0	0	0	181	30	137	150	32	107
Birds	Serinus_canaria_[genbank_GCA_5F007115625.1_2019-07-29]	0	0	0	0	0	0	1060	154	761	926	225	616
Birds	Setophaga_coronata_coronata_[genbank_GCA_5F001746935.2_2020-12-08]	0	0	0	0	0	0	38	5	23	34	6	16
Birds	Setophaga_kirtlandii_[genbank_GCA_5F013399655.1_2020-07-10]	0	0	0	0	0	0	291	15	188	271	29	138
Birds	Sialia_sialis_[genbank_GCA_5F009812075.1_2019-12-31]	0	0	0	0	0	0	165	39	122	150	48	113
Birds	Sinosuthora_webbiana_[genbank_GCA_5F013397395.1_2020-07-10]	0	0	0	0	0	0	410	25	277	358	65	217
Birds	Sitta_europaea_[genbank_GCA_5F013400255.1_2020-07-10]	0	0	0	0	0	0	277	17	177	242	38	131
Birds	Smithornis_capensis_[genbank_GCA_5F013396465.1_2020-07-10]	0	0	0	0	0	0	277	63	216	263	99	190
Birds	Spheniscus_demersus_[genbank_GCA_5F010077935.1_2020-01-31]	0	0	1	0	0	0	1578	1155	1563	1573	1259	1492
Birds	Spheniscus_humboldti_[genbank_GCA_5F010076325.1_2020-01-31]	0	0	1	0	0	0	1137	526	1047	1114	611	938
Birds	Spheniscus_magellanicus_[genbank_GCA_5F010076225.1_2020-01-31]	0	0	1	0	0	0	1097	525	990	1078	569	900
Birds	Spheniscus_mendiculus_[genbank_GCA_5F003264655.1_2018-06-25]	0	0	0	0	0	0	205	29	174	192	36	151
Birds	Spizaetus_tyrannus_[genbank_GCA_5F013399215.1_2020-07-10]	0	0	0	0	0	0	414	100	356	405	135	302
Birds	Spizella_passerina_[genbank_GCA_5F013401375.1_2020-07-10]	0	0	0	0	0	0	287	13	197	249	30	142
Birds	Sporophila_hypoxantha_[genbank_GCA_5F002167245.1_2017-06-05]	0	0	0	0	0	0	282	52	218	244	78	168
Birds	Steatornis_caripensis_[genbank_GCA_5F013398225.1_2020-07-10]	0	0	0	0	0	0	334	51	253	316	65	191
Birds	Stercorarius_parasiticus_[genbank_GCA_5F013396915.1_2020-07-10]	0	0	0	0	0	0	131	19	100	128	26	82
Birds	Sterna_hirundo_[genbank_GCA_5F009819605.1_2019-12-31]	0	0	0	0	0	0	1635	907	1484	1582	1006	1325
Birds	Sterrhoptilus_dennistouni_[genbank_GCA_5F013397095.1_2020-07-10]	0	0	0	0	0	0	341	20	216	316	32	147
Birds	Stictonetta_naevosa_[genbank_GCA_5F011074415.1_2020-03-10]	0	0	0	0	0	0	1048	531	965	1033	663	924
Birds	Streptopelia_turtur_[genbank_GCA_5F901699155.2_2021-05-17]	0	0	0	0	0	0	1366	428	1240	1324	623	1052
Birds	Strigops_habroptila_[refseq_GCF_5F004027225.2_2020-03-04]	0	0	0	0	0	0	2791	1771	2492	2765	2022	2419
Birds	Strix_nebulosa_[genbank_GCA_5F017310255.1_2021-03-09]	0	0	0	0	0	0	530	512	524	526	518	526
Birds	Strix_occidentalis_caurina_[genbank_GCA_5F002372975.2_2021-04-12]	0	0	0	0	0	0	1779	848	1618	1733	990	1538
Birds	Struthidea_cinerea_[genbank_GCA_5F013397865.1_2020-07-10]	0	0	0	0	0	0	180	18	126	149	32	97
Birds	Struthio_camelus_australis_[refseq_GCF_5F000698965.1_2014-06-06]	0	0	0	0	0	0	117	7	98	104	10	73
Birds	Sturnus_vulgaris_[refseq_GCF_5F001447265.1_2015-11-20]	0	0	0	0	0	0	275	97	218	255	117	185
Birds	Sula_dactylatra_[genbank_GCA_5F013389905.1_2020-07-06]	0	0	0	0	0	0	501	105	404	484	119	347
Birds	Sylvia_atricapilla_[genbank_GCA_5F009819655.1_2019-12-31]	0	0	0	0	0	0	1638	611	1464	1544	757	1255
Birds	Sylvia_borin_[genbank_GCA_5F014839755.1_2020-10-02]	0	0	0	0	0	0	700	236	578	621	306	481
Birds	Sylvietta_virens_[genbank_GCA_5F013399515.1_2020-07-10]	0	0	0	0	0	0	292	64	213	255	89	164
Birds	Syrmaticus_mikado_[genbank_GCA_5F003435085.1_2018-08-31]	0	0	0	0	0	0	780	126	617	765	258	579
Birds	Syrrhaptes_paradoxus_[genbank_GCA_5F013400615.1_2020-07-10]	0	0	0	0	0	0	107	8	67	84	9	49
Birds	Tachuris_rubrigastra_[genbank_GCA_5F013396555.1_2020-07-10]	0	0	0	0	0	0	512	120	417	502	156	344
Birds	Tachycineta_bicolor_[genbank_GCA_5F007636935.1_2019-07-30]	0	0	0	0	0	0	669	116	516	593	168	411
Birds	Taeniopygia_guttata_[refseq_GCF_5F003957565.2_2021-05-04]	0	0	0	0	0	0	1445	315	1115	1290	432	741
Birds	Tauraco_erythrolophus_[refseq_GCF_5F000709365.1_2014-06-25]	0	0	0	0	0	0	262	32	187	248	41	138
Birds	Tetrax_tetrax_[genbank_GCA_5F009806455.1_2019-12-27]	0	0	0	0	0	0	178	21	138	177	35	113
Birds	Thalassarche_chlororhynchos_[genbank_GCA_5F013400895.1_2020-07-10]	0	0	1	0	0	0	116	17	89	99	20	62
Birds	Theristicus_caerulescens_[genbank_GCA_5F020745775.1_2021-11-05]	0	0	0	0	0	0	807	357	673	766	391	572
Birds	Thinocorus_orbignyianus_[genbank_GCA_5F013400375.1_2020-07-10]	0	0	0	0	0	0	142	17	102	128	24	81
Birds	Thryothorus_ludovicianus_[genbank_GCA_5F013397245.1_2020-07-10]	0	0	0	0	0	0	267	14	165	234	27	143
Birds	Tichodroma_muraria_[genbank_GCA_5F013390105.1_2020-07-06]	0	0	0	0	0	0	168	13	103	137	16	84
Birds	Tinamus_guttatus_[refseq_GCF_5F000705375.1_2014-08-05]	0	0	0	0	0	0	134	17	104	131	21	83
Birds	Todus_mexicanus_[genbank_GCA_5F013389965.1_2020-07-06]	1	0	0	0	0	0	138	19	105	120	19	75
Birds	Toxostoma_redivivum_[genbank_GCA_5F013397375.1_2020-07-10]	0	0	0	0	0	0	336	40	232	294	55	187
Birds	Tricholaema_leucomelas_[genbank_GCA_5F013400475.1_2020-07-10]	0	0	0	0	0	0	644	88	580	637	120	446
Birds	Trogon_melanurus_[genbank_GCA_5F013399275.1_2020-07-10]	0	0	0	0	0	0	125	21	78	109	23	59
Birds	Trogon_surrucura_[genbank_GCA_5F020746105.1_2021-11-05]	0	0	0	0	0	0	1195	544	1038	1169	664	910
Birds	Turdus_rufiventris_[genbank_GCA_5F013186435.1_2020-05-28]	0	0	0	0	0	0	384	54	287	356	69	232
Birds	Turnix_velox_[genbank_GCA_5F013400935.1_2020-07-10]	0	0	0	0	0	0	55	5	48	55	7	39
Birds	Tympanuchus_cupido_pinnatus_[genbank_GCA_5F001870855.1_2016-11-07]	0	0	0	0	0	0	360	42	268	340	92	247
Birds	Tyrannus_savana_[genbank_GCA_5F013399735.1_2020-07-10]	0	0	0	0	0	0	418	23	269	373	52	215
Birds	Tyto_alba_[refseq_GCF_5F018691265.1_2021-06-03]	0	0	0	0	0	0	918	290	791	860	336	606
Birds	Tyto_alba_alba_[genbank_GCA_5F902150015.1_2020-02-10]	0	0	0	0	0	0	507	125	403	476	131	311
Birds	Upupa_epops_[genbank_GCA_5F013397515.1_2020-07-10]	0	0	0	0	0	0	193	11	124	168	8	94
Birds	Uria_aalge_[genbank_GCA_5F013401055.1_2020-07-10]	0	0	0	0	0	0	83	3	56	74	6	30
Birds	Uria_aalge_inornata_[genbank_GCA_5F014363425.1_2020-08-22]	0	0	0	0	0	0	111	17	83	102	16	55
Birds	Uria_lomvia_[genbank_GCA_5F002289315.1_2017-09-11]	0	0	0	0	0	0	224	29	180	202	41	122
Birds	Urocolius_indicus_[genbank_GCA_5F013401255.1_2020-07-10]	0	0	0	0	0	0	148	14	96	137	15	70
Birds	Urocynchramus_pylzowi_[genbank_GCA_5F013397555.1_2020-07-10]	0	0	0	0	0	0	98	11	67	88	19	48
Birds	Vidua_chalybeata_[genbank_GCA_5F013398495.1_2020-07-10]	0	0	0	0	0	0	966	163	732	879	252	582
Birds	Vidua_macroura_[genbank_GCA_5F013400395.1_2020-07-10]	0	0	0	0	0	0	578	73	414	533	112	322
Birds	Vireo_altiloquus_[genbank_GCA_5F013396875.1_2020-07-10]	0	0	0	0	0	0	441	24	317	370	49	233
Birds	Willisornis_vidua_nigrigula_[genbank_GCA_5F021164005.1_2021-12-10]	0	0	0	0	0	0	703	591	672	698	635	687
Birds	Xiphorhynchus_elegans_[genbank_GCA_5F013401175.1_2020-07-10]	0	0	0	0	0	0	344	73	248	326	95	198
Birds	Zapornia_atra_[genbank_GCA_5F013400835.1_2020-07-10]	0	0	0	0	0	0	238	14	136	204	16	100
Birds	Zonotrichia_albicollis_[refseq_GCF_5F000385455.1_2013-04-30]	0	0	0	0	0	0	224	40	167	208	49	143
Birds	Zosterops_borbonicus_[genbank_GCA_5F007252995.1_2019-07-22]	0	0	0	0	0	0	727	95	542	643	137	412
Birds	Zosterops_hypoxanthus_[genbank_GCA_5F013399795.1_2020-07-10]	0	0	0	0	0	0	393	25	264	320	46	195
Birds	Zosterops_japonicus_[genbank_GCA_5F017612475.1_2021-03-29]	0	0	0	0	0	0	515	162	432	463	204	352
Birds	Zosterops_lateralis_melanops_[genbank_GCA_5F001281735.1_2015-09-14]	0	0	0	0	0	0	315	68	257	274	89	192
Birds	Zosterops_pallidus_[genbank_GCA_5F007556475.1_2019-07-26]	0	0	0	0	0	0	561	68	404	482	108	311
Reptiles	Actinemys_marmorata_[genbank_GCA_5F009430475.1_2019-10-31]	2	0	0	0	0	0	1945	334	1659	1818	526	1418
Reptiles	Alligator_mississippiensis_[refseq_GCF_5F000281125.3_2016-03-28]	0	0	0	0	0	0	1299	95	1038	1201	106	975
Reptiles	Alligator_sinensis_[refseq_GCF_5F000455745.1_2013-08-29]	0	0	0	0	0	0	1209	125	1057	1149	134	1010
Reptiles	Anolis_carolinensis_[refseq_GCF_5F000090745.1_2011-01-10]	0	0	0	0	0	0	4730	178	4611	4774	187	4706
Reptiles	Apalone_spinifera_[genbank_GCA_5F000385615.1_2013-05-03]	0	0	0	0	0	0	630	80	613	610	86	589
Reptiles	Aspidoscelis_marmoratus_[genbank_GCA_5F014337955.1_2020-08-31]	0	0	0	0	0	0	51	4	39	49	4	31
Reptiles	Bothrops_jararaca_[genbank_GCA_5F018340635.1_2021-05-11]	0	0	0	0	0	0	878	206	791	860	359	760
Reptiles	Calotes_versicolor_[genbank_GCA_5F020711275.1_2021-11-02]	0	0	0	0	0	0	334	10	238	299	9	220
Reptiles	Carettochelys_insculpta_[genbank_GCA_5F007922185.1_2019-08-05]	0	0	0	0	0	0	1473	403	1316	1400	498	1242
Reptiles	Chelonia_mydas_[refseq_GCF_5F015237465.2_2021-07-15]	0	0	0	0	0	0	2819	212	2181	2640	242	1994
Reptiles	Chelonoidis_abingdonii_[refseq_GCF_5F003597395.1_2018-09-25]	0	0	0	0	0	0	825	65	735	808	93	676
Reptiles	Chelydra_serpentina_[genbank_GCA_5F018859375.1_2021-06-11]	0	0	0	0	0	0	1644	65	1366	1580	115	1204
Reptiles	Chrysemys_picta_bellii_[refseq_GCF_5F000241765.4_2020-08-21]	1	0	0	0	0	0	1625	131	1321	1525	172	1217
Reptiles	Chrysopelea_ornata_[genbank_GCA_5F019457695.1_2021-08-06]	0	0	0	0	0	0	100	2	46	88	5	51
Reptiles	Crocodylus_porosus_[refseq_GCF_5F001723895.1_2016-09-13]	0	0	0	0	0	0	1047	42	809	958	44	704
Reptiles	Crotalus_adamanteus_[genbank_GCA_5F018446365.1_2021-05-25]	0	0	0	0	0	0	1517	202	1253	1514	343	1361
Reptiles	Crotalus_horridus_[genbank_GCA_5F001625485.1_2016-04-21]	0	0	0	0	0	0	568	31	561	561	79	547
Reptiles	Crotalus_pyrrhus_[genbank_GCA_5F000737285.1_2014-08-01]	0	0	0	0	0	0	363	12	238	322	21	250
Reptiles	Crotalus_tigris_[refseq_GCF_5F016545835.1_2021-01-06]	0	0	0	0	0	0	3267	96	2581	3384	185	2860
Reptiles	Crotalus_viridis_viridis_[genbank_GCA_5F003400415.2_2019-01-08]	0	0	0	0	0	0	892	32	599	851	78	678
Reptiles	Cuora_amboinensis_[genbank_GCA_5F004028625.2_2019-03-22]	0	0	0	0	0	0	627	204	598	638	359	560
Reptiles	Cuora_mccordi_[genbank_GCA_5F003846335.1_2018-11-28]	0	0	0	0	0	0	1494	312	1279	1987	454	1140
Reptiles	Dermatemys_mawii_[genbank_GCA_5F007922305.1_2019-08-05]	0	0	0	0	0	0	1349	28	1151	1272	47	1046
Reptiles	Dermochelys_coriacea_[refseq_GCF_5F009764565.3_2021-08-25]	0	0	0	0	0	0	2588	79	1587	2133	147	1247
Reptiles	Emydocephalus_ijimae_[genbank_GCA_5F004319985.1_2019-01-09]	0	0	0	0	0	0	553	9	528	545	14	527
Reptiles	Emydura_subglobosa_[genbank_GCA_5F007922225.1_2019-08-05]	0	0	0	0	0	0	1388	242	1234	1344	265	1113
Reptiles	Gavialis_gangeticus_[refseq_GCF_5F001723915.1_2016-09-13]	0	0	0	0	0	0	937	39	748	835	46	674
Reptiles	Gekko_japonicus_[refseq_GCF_5F001447785.1_2015-11-25]	0	0	0	0	0	0	775	30	716	750	45	744
Reptiles	Gopherus_agassizii_[genbank_GCA_5F002896415.1_2018-01-24]	0	0	0	0	0	0	700	105	644	668	124	597
Reptiles	Gopherus_evgoodei_[refseq_GCF_5F007399415.2_2019-07-25]	0	0	0	0	0	0	6616	209	5803	6351	663	5144
Reptiles	Hydrophis_curtus_[genbank_GCA_5F019472885.1_2021-08-09]	0	0	0	0	0	0	5301	11	2072	5048	197	1870
Reptiles	Hydrophis_cyanocinctus_[genbank_GCA_5F019473425.1_2021-08-09]	0	0	0	0	0	0	5328	10	2164	5147	165	1982
Reptiles	Hydrophis_hardwickii_[genbank_GCA_5F004023765.1_2019-01-15]	0	0	0	0	0	0	181	7	121	184	10	127
Reptiles	Hydrophis_melanocephalus_[genbank_GCA_5F004320005.1_2019-02-13]	0	0	0	0	0	0	363	9	214	362	12	235
Reptiles	Lacerta_agilis_[refseq_GCF_5F009819535.1_2019-12-31]	0	0	0	0	0	0	1069	108	949	1016	143	831
Reptiles	Lacerta_bilineata_[genbank_GCA_5F900245895.1_2018-04-26]	0	0	0	0	0	0	563	101	406	564	147	359
Reptiles	Lacerta_viridis_[genbank_GCA_5F900245905.1_2018-04-26]	0	0	0	0	0	0	570	116	394	531	170	354
Reptiles	Laticauda_colubrina_[genbank_GCA_5F015471245.1_2020-11-04]	0	0	0	0	0	0	4825	70	2705	4558	63	2318
Reptiles	Laticauda_laticaudata_[genbank_GCA_5F004320025.1_2019-01-09]	0	0	0	0	0	0	110	0	65	104	0	58
Reptiles	Malaclemys_terrapin_terrapin_[genbank_GCA_5F001728815.2_2016-09-20]	1	0	0	0	0	0	908	144	837	874	219	714
Reptiles	Mauremys_mutica_[refseq_GCF_5F020497125.1_2021-10-14]	0	0	0	0	0	0	3223	319	2783	4071	505	2637
Reptiles	Mauremys_reevesii_[refseq_GCF_5F016161935.1_2020-12-22]	2	0	1	1	0	1	2655	227	2218	2719	349	2009
Reptiles	Mesoclemmys_tuberculata_[genbank_GCA_5F007922155.1_2019-08-05]	0	0	0	0	0	0	1308	90	1075	1217	119	904
Reptiles	Myanophis_thanlyinensis_[genbank_GCA_5F017656035.1_2021-04-01]	0	0	0	0	0	0	556	15	269	466	22	247
Reptiles	Naja_naja_[genbank_GCA_5F009733165.1_2019-12-11]	0	0	0	0	0	0	536	5	327	493	18	329
Reptiles	Notechis_scutatus_[refseq_GCF_5F900518725.1_2018-09-24]	0	0	0	0	0	0	1338	59	857	1381	75	887
Reptiles	Ophiophagus_hannah_[genbank_GCA_5F000516915.1_2013-12-11]	0	0	0	0	0	0	338	4	186	317	10	185
Reptiles	Pantherophis_guttatus_[refseq_GCF_5F001185365.1_2020-04-13]	0	0	0	0	0	0	1285	74	1078	1212	89	1040
Reptiles	Pantherophis_obsoletus_[genbank_GCA_5F012654085.1_2020-04-22]	0	0	0	0	0	0	1306	61	1089	1245	71	1071
Reptiles	Paroedura_picta_[genbank_GCA_5F003118565.2_2021-09-14]	0	0	0	0	0	0	298	5	215	273	5	245
Reptiles	Pelodiscus_sinensis_[refseq_GCF_5F000230535.1_2012-07-24]	0	0	0	0	0	0	941	72	832	878	82	723
Reptiles	Pelusios_castaneus_[genbank_GCA_5F007922175.1_2019-08-01]	0	0	0	0	0	0	992	181	890	984	218	807
Reptiles	Phrynosoma_platyrhinos_[genbank_GCA_5F020142125.1_2021-09-27]	0	0	0	0	0	0	681	96	614	652	94	490
Reptiles	Pituophis_catenifer_pumilus_[genbank_GCA_5F019677565.1_2021-08-18]	0	0	0	0	0	0	1003	46	687	896	68	674
Reptiles	Platysternon_megacephalum_[genbank_GCA_5F003942145.1_2018-12-12]	0	0	0	0	0	0	1544	132	1321	1496	193	1257
Reptiles	Podarcis_muralis_[refseq_GCF_5F004329235.1_2019-03-07]	0	0	0	0	0	0	770	73	429	792	106	308
Reptiles	Podarcis_muralis_nigriventris_[genbank_GCA_5F014706415.1_2020-10-02]	0	0	0	0	0	0	1171	45	656	1313	156	592
Reptiles	Podocnemis_expansa_[genbank_GCA_5F007922195.1_2019-08-05]	0	0	0	0	0	1	1518	128	1395	1469	167	1187
Reptiles	Pogona_vitticeps_[refseq_GCF_5F900067755.1_2017-02-28]	0	0	0	0	0	0	327	1	243	320	3	266
Reptiles	Protobothrops_flavoviridis_[genbank_GCA_5F003402635.1_2018-08-02]	0	0	0	0	0	0	941	74	797	936	136	825
Reptiles	Protobothrops_mucrosquamatus_[refseq_GCF_5F001527695.2_2016-01-22]	0	0	0	0	0	0	1563	70	1269	1527	121	1291
Reptiles	Pseudonaja_textilis_[refseq_GCF_5F900518735.1_2018-09-24]	0	0	0	0	0	0	1424	39	1017	1460	59	995
Reptiles	Ptyas_mucosa_[genbank_GCA_5F012654045.1_2020-04-22]	0	0	0	0	0	0	1351	121	1077	1294	154	1080
Reptiles	Python_bivittatus_[refseq_GCF_5F000186305.1_2013-09-15]	0	0	0	0	0	0	242	10	165	213	15	162
Reptiles	Rafetus_swinhoei_[genbank_GCA_5F019425775.1_2021-07-30]	0	0	0	0	0	0	1853	154	1442	1652	182	1306
Reptiles	Salvator_merianae_[genbank_GCA_5F003586115.2_2018-12-11]	0	0	0	0	0	0	399	89	316	429	80	223
Reptiles	Sceloporus_tristichus_[genbank_GCA_5F016801065.1_2021-02-04]	0	0	0	0	0	0	667	39	664	671	41	550
Reptiles	Sceloporus_undulatus_[refseq_GCF_5F019175285.1_2021-07-08]	0	0	0	0	1	0	306	12	282	306	19	264
Reptiles	Shinisaurus_crocodilurus_[genbank_GCA_5F021292165.1_2021-12-28]	0	0	0	0	0	0	2186	142	2111	2225	230	1434
Reptiles	Sphaerodactylus_townsendi_[genbank_GCA_5F021028975.1_2021-12-03]	0	0	0	0	0	0	991	4	756	877	7	819
Reptiles	Sphenodon_punctatus_[genbank_GCA_5F003113815.1_2018-05-10]	0	0	0	0	0	0	2953	381	2212	2828	483	2241
Reptiles	Terrapene_carolina_triunguis_[refseq_GCF_5F002925995.2_2018-09-21]	4	0	0	0	0	0	1673	301	1409	1598	416	1234
Reptiles	Thamnophis_elegans_[refseq_GCF_5F009769535.1_2019-12-23]	0	0	0	0	0	0	1594	45	1157	1553	86	1122
Reptiles	Thamnophis_sirtalis_[refseq_GCF_5F001077635.1_2015-06-26]	0	0	0	0	0	0	275	5	172	267	12	196
Reptiles	Thermophis_baileyi_[genbank_GCA_5F003457575.1_2018-09-05]	0	0	0	0	0	0	1161	40	924	1054	69	886
Reptiles	Trachemys_scripta_elegans_[refseq_GCF_5F013100865.1_2020-05-15]	1	0	0	0	0	0	1523	106	1175	1411	156	1037
Reptiles	Varanus_komodoensis_[refseq_GCF_5F004798865.1_2019-04-17]	0	0	0	0	0	0	100	3	79	99	18	54
Reptiles	Vipera_berus_berus_[genbank_GCA_5F000800605.1_2014-12-10]	0	0	0	0	0	0	574	12	436	575	18	458
Reptiles	Zootoca_vivipara_[refseq_GCF_5F011800845.1_2020-04-01]	0	0	0	0	0	0	81	9	70	440	19	69

## Sheet: Table S5
Table S5. RNA-seq data used in this study.
Species	Tissue	SRA_ID	Reference
Tachyglossus aculeatus	Liver	SRR10530483	Zhou et al. 2021
Tachyglossus aculeatus	Kidney	SRR10530484	Zhou et al. 2021
Tachyglossus aculeatus	Testis	SRR10530485	Zhou et al. 2021
Tachyglossus aculeatus	Heart	SRR10530486	Zhou et al. 2021
Tachyglossus aculeatus	Brain	SRR10530487	Zhou et al. 2021
Tachyglossus aculeatus	Kidney	SRR10530488	Zhou et al. 2021
Tachyglossus aculeatus	Ovary	SRR10530489	Zhou et al. 2021
Tachyglossus aculeatus	Liver	SRR10530490	Zhou et al. 2021
Tachyglossus aculeatus	Cerebellum	SRR10530491	Zhou et al. 2021
Tachyglossus aculeatus	Heart	SRR10530492	Zhou et al. 2021
Tachyglossus aculeatus	Brain	SRR10530493	Zhou et al. 2021
Ornithorhynchus anatinus	Brain	SRR5412222	Marin et al. 2017
Ornithorhynchus anatinus	Brain	SRR5412223	Marin et al. 2017
Ornithorhynchus anatinus	Brain	SRR5412224	Marin et al. 2017
Ornithorhynchus anatinus	Brain	SRR5412225	Marin et al. 2017
Ornithorhynchus anatinus	Heart	SRR5412226	Marin et al. 2017
Ornithorhynchus anatinus	Heart	SRR5412227	Marin et al. 2017
Ornithorhynchus anatinus	Heart	SRR5412228	Marin et al. 2017
Ornithorhynchus anatinus	Heart	SRR5412229	Marin et al. 2017
Ornithorhynchus anatinus	Kidney	SRR5412230	Marin et al. 2017
Ornithorhynchus anatinus	Kidney	SRR5412231	Marin et al. 2017
Ornithorhynchus anatinus	Kidney	SRR5412232	Marin et al. 2017
Ornithorhynchus anatinus	Kidney	SRR5412233	Marin et al. 2017
Ornithorhynchus anatinus	Liver	SRR5412234	Marin et al. 2017
Ornithorhynchus anatinus	Liver	SRR5412235	Marin et al. 2017
Ornithorhynchus anatinus	Liver	SRR5412236	Marin et al. 2017
Ornithorhynchus anatinus	Liver	SRR5412237	Marin et al. 2017
Ornithorhynchus anatinus	Ovary	SRR5412238	Marin et al. 2017
Ornithorhynchus anatinus	Ovary	SRR5412239	Marin et al. 2017
Ornithorhynchus anatinus	Testis	SRR5412240	Marin et al. 2017
Ornithorhynchus anatinus	Testis	SRR5412241	Marin et al. 2017

## Sheet: Table S6
Table S6. ERV-like ORFs shared between human and marmoset.
Gene type	Human ORF	Marmoset ORF	Bitscore	Human RefSeq	Marmoset RefSeq
gag	Homo_sapiens:NC_000014.9:100880715-100884845:-	Callithrix_jacchus:NC_048392.1:132340811-132344944:-	2532	RTL1	RTL1
gag	Homo_sapiens:NC_000023.11:110450528-110454694:+	Callithrix_jacchus:NC_048405.1:104338741-104342703:+	2016	RTL9	RTL9
gag	Homo_sapiens:NC_000023.11:72129834-72132074:-	Callithrix_jacchus:NC_048405.1:67743033-67745207:-	927	RTL5	RTL5
gag	Homo_sapiens:NC_000007.14:94663299-94664531:+	Callithrix_jacchus:NC_048390.1:53003708-53004931:-	833	PEG10	PEG10
gag	Homo_sapiens:NC_000016.10:87411424-87412998:-	Callithrix_jacchus:NC_048402.1:42655506-42657131:-	793	ZCCHC14	ZCCHC14
gag	Homo_sapiens:NC_000020.11:297362-298795:+	Callithrix_jacchus:NC_048387.1:5877689-5879023:+	745	ZCCHC3	ZCCHC3
pro	Homo_sapiens:NC_000014.9:100880715-100884845:-	Callithrix_jacchus:NC_048392.1:132340811-132344944:-	2532	RTL1	RTL1
pro	Homo_sapiens:NC_000012.12:124911717-124913774:-	Callithrix_jacchus:NC_048391.1:125609212-125610618:-	901	UBC	UBC
pro	Homo_sapiens:NC_000007.14:94664474-94665679:+	Callithrix_jacchus:NC_048390.1:53002560-53003765:-	800	PEG10	PEG10
pro	Homo_sapiens:NC_000011.10:104036733-104038010:+	Callithrix_jacchus:NC_048393.1:1786676-1787953:+	712	DDI1	DDI1
pro	Homo_sapiens:NC_000002.12:69960660-69961718:-	Callithrix_jacchus:NC_048396.1:40953346-40954452:+	605	ASPRV1	ASPRV1
pol	Homo_sapiens:NC_000014.9:100880715-100884845:-	Callithrix_jacchus:NC_048392.1:132340811-132344944:-	2532	RTL1	RTL1
pol	Homo_sapiens:NC_000014.9:24414444-24417443:+	Callithrix_jacchus:NC_048392.1:55185802-55188798:+	1982	NYNRIN	NYNRIN
pol	Homo_sapiens:NC_000007.14:94664474-94665679:+	Callithrix_jacchus:NC_048390.1:53002560-53003765:-	800	PEG10	PEG10
pol	Homo_sapiens:NC_000017.11:8369137-8370477:-	Callithrix_jacchus:NC_048387.1:73638722-73639993:-	782	KRBA2	KRBA2
env	Homo_sapiens:NC_000004.12:52743832-52745601:-	Callithrix_jacchus:NC_048385.1:142605577-142607217:+	909	ERVMER34-1	ERVMER34-1
env	Homo_sapiens:NC_000019.10:53049147-53050856:+	Callithrix_jacchus:NC_048404.1:46359620-46361347:+	903	ERVV-2	ERVV-2
env	Homo_sapiens:NC_000019.10:53049147-53050856:+	Callithrix_jacchus:NC_048404.1:46318317-46319801:+	815	ERVV-2	LOC108589661 (ERVV-1)
env	Homo_sapiens:NC_000019.10:53013986-53015521:+	Callithrix_jacchus:NC_048404.1:46359620-46361347:+	776	ERVV-1	ERVV-2
env	Homo_sapiens:NC_000019.10:53013986-53015521:+	Callithrix_jacchus:NC_048404.1:46318317-46319801:+	709	ERVV-1	LOC108589661 (ERVV-1)
