# Supplementary material for: Monotreme-specific conserved putative proteins derived from retroviral reverse transcriptase
Source: Virus Evol. 2022 Sep 3;8(2):veac084. doi: 10.1093/ve/veac084 (PMC9514029; doi:10.1093/ve/veac084)
Supplement: veac084_Supp [file veac084_supp.zip › Supplementary_file_3.txt]

Supplementary file 3. Multiple alignments of amino acid sequences of representative retroviral pol genes and the RTOM genes.

>RTOM1_echidna
VENGSFSNVVPQEGAAETPIIIEGLGSIEEVVKMLENRGYIKPSPSNAPVWPVKKPSGTWSFHIDYRALNRV-TSPLTPMVTTVDKIPGFSVLNINNWFLSIPLDPMSQLKTAFTQQYCWTRLPQGFLNNVAIFHQAVRDVLAELYVAQDKNELLCWGVS-KEETQKATRLIIQRLKDAGLKLDGHKVQLVQREVSFLGIKVGPCGWRLGPISV
>RTOM1_platypus
VENGSFSKVIPLEGVAGTPILIEGLGSIEEVVKMLENRGYIKPSPSNAPVWPVKKPDGTWSFSIDYRALNRV-TAPLTPVVTTVDKVPGFSVLNINNWFLSIPLNPTSQPKTAFTQQYCWTRLPQGFLNNVAIFHQAVRDVLAELYVAQDKNELLCWGAS-EEETQKVTRLIIQKLTDAGLKLDGHKVQLVQREVSFLGIKVGPCGWRLGPINV
>RTOM3_echidna
VESRSFSNLVPLEGVAGTPIIIEGLESIEEMTKTLKNRGYIKPSPSSAPLCPVKKPDGTWSLNIDYRALNRV-TARLSLVETTVDKIPGFSVLSINNWFLSIPLDPVSQPKTAFTQQYCWTRLPPGFLNNVAIFHQAVRDVLAELYVAQDKNELLCWGIS-EEETRKLTRLIIQRLRDVGLKLDGHKVQLVQREVSFLGIRVGPCRWRLGPINV
>RTOM3_platypus
VETGSFSNVVPLDGMTGTPIIIEGVESIEEMANVLKNRGYIKLSPSSAPLWPVKKPNGTWSFSIDYRALNRV-TARLTLVETTVDRIPVFSVLSINNWFLSIPLDPVSQPKTAFTQQYCWTRLPQGFLNNVAIFHQAVRNVLAELYVAQDKNELLCWGAS-EDETQKLTRLIIRRLRDAGLKLDGHKVQLVQREVSFLGIRVGSFRWRLGPINV
>RTOM2_echidna
VETGSFVDEFPLKGMAGTPF----VESSEEEVMTLEDRGDFRPSPSDAPLWPVKKSCGPWSSRIDSWALSEV-TARLIPMVTTVDEVPGFPGPSTDNWFLSRPFNPFSQPKITFSQQYGWTRLPWGFLHNIAIFNSAVQGVFKDLYVAPDEKELLCWGVS-EEKTQRVTSIIIQRLTCVGLKLDARKALLVQREGSFLGLKVGARKWKLGPISL
>RTOM2_platypus
VETGSFVDEFP-KGMARTPF----EESSEEDVQPLEDRGDFMPSPSDAPLWPAKKSRAPWSSRIDSWALSEA-TAQLIPMVTTEDKVPELPGPSTDNWFLSRPLDPFSQPKITFTQRYCWTRLPWGFLHNIAIFHPAVQGVLAELYVAPDEKELLCWGVS-EEKTQRVTGIIIKRLTGVGLKLDAHEAQLVQREGSFLGLKVEACKWKLGPISL
>HERV-K10
VDTGADVSIIALVGIGTQPMITS-LWGRDLLQQW-LEKGHIEPSPWNSPVFVIQKKSGKWHTLTDLRAVNAV-IQPMGPLQPGPAMIPKLIIIDLKDCFFTIPLAEQDCEKFAFTTRFQWKVLPQGMLNSPTICQTFVGRALQPVRIIHYIDDILCAAET-KDKLIDCYTFLQAEVANAGLAIASDKIQTST-PFHYLGMQIENRKIKPQKIEI
>K-HERV
VDTEADVSIIALVGIGTQPMITS-LWGQDLLQQWPLEKGHIEPSPWNSPVFVIQKKSGKWRMLTDLRAVNAI-IQPMGPLQSGPAMIPKLIIIDLKDCFFTIPLAEQDCEKFAFTTRFQWKVLPQGMLNSPTICQTFVGRALQPVRIIHYIDDILCAAET-KDKLIDCYTFLQAEVANAGLAIASDKIQTST-PFHYLGMQIENRKIKPQKIEI
>MPMV
IDTGADVTIIKLRGIGQKPFVIPNLWGRDLLSQMDLEAGHITESPWNTPIFVIKKKSGKWRLLQDLRAVNAT-MVLMGALQPGPVAIPQKIIIDLKDCFFSIPLHPSDQKRFAFSQRFQWKVLPQGMANSPTLCQKYVATAIHKVRIIHYMDDILIAGKD-GQQVLQCFDQLKQELTAAGLHIAPEKVQLQD-PYTYLGFELNGPKITNQKAVI
>SRV-1
IDTGADVTIIKLRGIGQKPFVIPNLWGRDLLSQMDLEAGHITESPWNTPIFVIKKKSGKWRLLQDLRAVNAT-MVLMGALQPGPVAIPQKIIIDLKDCFFSIPLHPSDQKRFAFSQRFQWKVLPQRMANSPTLCQKYVATAIHKVRIIHYMDDILIAGKD-GQQVLQCFDQLKQELTIAGLHIAPEKIQLQD-PYTYLGFELNGPKITNQKAVI
>SERV
IDTGADVTIIKLRGIGQKPFIIPHLWGRDLLSQM-LEAGHIIESPWNTPIFVIKKKSGKWRLLQDLRAVNIT-MVLMGALQPGPVAIPQKIIIDLKDCFFTIPLHPADQKRFAFSKRYQWKVLPQGMANSPTLCQKYVAAAIEPVRIIHYMDNILIAGKI-GEQVLQCFAQLKQKLTAAGLQIAPEKAQLQD-PYTYLGFQINGPKIINQKAVI
>SMRV-H
LDTGADATVISLRGIGQTPYVLPNLWGRDILSQM-LAAGHIEPSPWNTPIFIIKKKSGSWRLLQDLRAVNKV-MVPMGALQPGPVAIPLKIVIDLKDCFFTIPLHPEDRPYFAFSPRYQWKVLPQGMANSPTLCQKFVAAAIAPVRILHYMDDILLACDS-AEAAKACYAHIISCLTSYGLKIAPDKVQVSE-PFSYLGFELHHQQVFTPRVCL
>JSRV
LDTGADISVISLQGIGQKPYILPYLWGRDILSKM-LRLGHIEPSAWNSPIFVIKKKSGKWRLLQDLRKVNETMMMHMGALQPGPSAIPDIIVIDLKDCFYTIPLAPQDCKRFAFSQRYQWRVLPQGMTNSPTLCQKFVATAIAPVRLVHYMDDILLAHTD-EHLLYQAFSILKQHLSLNGLVIADEKIQTHF-PYNYLGFSLYPRVYNTQLVKL
>MMTV
LDTGADKTCIALQGLGMHPFVIPTLWGRDIMKDIWLQLGHLEESPWNTPVFVIKKKSGKWRLLQDLRAVNAT-MHDMGALQPGPVAVPKIIIIDLQDCFFNIKLHPEDCKRFAFSQRFQWKVLPQGMKNSPTLCQKFVDKAILTVRIVHYMDDILLAHPS-RSIVDEILTSMIQALNKHGLVVSTEKIQKYD-NLKYLGTHIQGDSVSYQKLQI
>PyERV
LDTGADVSVICVRGVGGKPVVLP-LWGRDLMSQFMLDNGHLEPSPYNTPVFVIKKKSGKWRLLHDLRAVNAI-IKPMGALQCGPNLIPQMMIIDLKDCFFSIPLHPKDKHIFAFTSRYQWKVLPQGMLNSPTMCQYFVSQVLQPYRVYHYMDGILVATPGPKGTVLKTLPHLQRILQQGGLHIAPDKVQLSS-PFHYLGHKVLESHANPCLPNI
>LPDV
LDTGADVTVINVEGVGGSPYIAA-ILGREALAQLVLKDGRIIPSQWNSPIFVIQKKDSKFRMLHDLRAVNAL-IKDWGALQPGPGAIPSVIAMDISDCFFSIPLAERDSERFAFTKRYQWTVLPQGMKNSPYICQQVVAEVIRPIRIIHYMDDILIAAAE-ERQTEVIFEAVKTTCHEKGLKINEAKTQRAP-EVSYLGWRVMETGIAPLTVQL
>RSV
LDSGADITIISIHGIGGPLLLFPAILGRDCLQGLLLQLGHIEPSCWNTPVFVIRKASGSYRLLHDLRAVNAK-LVPFGAVQQGLSALPRLMVLDLKDCFFSIPLAEQDREAFAFTRRFQWKVLPQGMTCSPTICQLVVGQVLEPLRMLHYMDDLLLAASS-HDGLEEAGEEVISTLERAGFTISPDKVQREP-GVQYLGYKLGSTYVAPVGLVA
>STcLV2PP1664
LDTGADLTVLPVLGAGGAPVTLPSIIGRDILQKCDLEASYIEPGPGNNPVFPVKKPNGKWRFIHDLRATNAI-TTTLASPSPGLTSLSTLQTIDLTDAFFQIPLPKQFQPYFAFTARYAWTVLPQGFKNSPTLFEQQLAAVLSPIRIIQYMDDILLASPT-QEELQQLSKMTLQALVTHGLPVSQEKTQQTPGQIRFLGQVISPNHITYETTPT
>HTLV-2
LDTGADLTVIPILGASGSPVILSSIIGRDALQQCDLEAGHIEPGPGNNPVFPVKKPNGKWRFIHDLRATNAI-TTTLTSPSPGLTSLPTLQTIDLTDAFFQIPLPKQYQPYFAFTTRYAWTVLPQGFKNSPTLFEQQLAAVLNPMRIVQYMDDILLASPT-NEELQQLSQLTLQALTTHGLPISQEKTQQTPGQIRFLGQVISPNHITYESTPT
>HTLV-1
LDTGADMTVLPVLGAGGTPIVLTSIIGRDALQQCALEAGHIEPGPGNNPVFPVKKANGTWRFIHDLRATNSL-TIDLSSSSPGLSSLPTLQTIDLKDAFFQIPLPKQFQPYFAFTTRYAWRVLPQGFKNSPTLFEMQLAHILQPIRILQYMDDILLASPS-HADLQLLSEATMASLISHGLPVSENKTQQTPGTIKFLGQIISPNHLTYDAVPK
>BLV
VDTGAENTVLPVLGAGGPFITIPKILGRDVLSRLELEAGYISPGPGNNPVFPVRKPNGTWRFVHDLRATNAL-TKPIPALSPGLTAIPTIICLDLKDAFFQIPVEDRFRSYFAFTRRFAWRVLPQGFINSPALFERALQEPLRQVSLVSYMDDILIASPT-EEQRSQCYQALAARLRDLGFQVASEKTRQTPSPVPFLGQMVHNQIVTYQSLPT
>HIV-2
LDTGADDSIV-VGGIGGTIMTGDTIFGRNILTALFEKEGQLEENPYNTPTFAIKKKDNKWRMLIDFRELNKV-TQDFTEIQLGPAGLAKITVLDVGDAYFSIPLHEDFRPYTAFTKRYIYKVLPQGWKGSPAIFQHTMRQVLEPFRIIQYMDDILIASDRTDLEHDRVVLQLKELLNGLGFSTPDEKFQKDP-PIHWMGYELWPTKWKLQKIQL
>SIVMAC
LDTGADDSIV-VGGIGGTIMTGDTIFGRNLLTALLEKDGQLEENPYNTPTFAIKKKDNKWRMLIDFRELNRV-TQDFTEVQLGPAGLAKITVLDIGDAYFSIPLDEEFRQYTAFTKRYIYKVLPQGWKGSPAIFQYTMRHVLEPFRLVQYMDDILIASDRTDLEHDRVVLQLKELLNSIGFSSPEEKFQKDP-PFQWMGYELWPTKWKLQKIEL
>HIV-1
LDTGADDTVL-IGGIGGTVLVGPTIIGRNMLTQIFEEEGKISKNPYNTPVFAIKKKDTKWRKLVDFRELNKR-TQDFWEVQLGPAGLKKVTVLDVGDAYFSVPLDESFRKYTAFTIRYQYNVLPQGWKGSPAIFQSSMTKILEPFRIYQYMDDLYVGSDLEIGQHRTKIEELRAHLLSWGFTTPDKKHQKEP-PFLWMGYELHPDRWTVQPIDL
>SIVAGM
LDTGADDTIIKVGGIGGNVLIGPTIVGRNILAPLLEKEGKISKNPYNTPVFCIRKKDTQWRMLIDFRALNKA-TQDFFEVQLGPAGLKRITVLDIGDAYYSIPLDPEFRPYTAFTIRYQFNCLPQGWKGSPTIFQHTAQRVLKEIGIIQYMDDMWIGSDLPEKEHDEKVEEVRKLLLLRGFETPDKKVQKRP-PYDWMGYKLYPSHWSLNKIEI
>SIVMND
LDTGADDTIFNIGGIGGTVLIGPTIIGRNIMEKLLEEEGKISRNNYNTPIFAIKKKDNEWRKLIDFRELNKL-TQDFHELQLGPAGIKKITVLDIGDAYFSIPLDPDYRPYTAFTKRYMYNVLPQGWKGSPCIFQGTVASLLEVFRLYQYMDDLFVGSDYTAEEHEKAIVELRALLMTWNLETPEKKYQKEP-PFHWMGYELHPDKWKIEKVQL
>FIV
LDTGADITILNMIGVGGQCIFGNVLLGRDNMIKFIEREGKVKRNPWNTPVFAIKKKSGKWRMLIDFRELNKL-TEKGAEVQLGPAGLQMITVLDIGDAYFTNPLDPDYAPYTAFTRRFVWCSLPQGWILSPLIYQSTLDNIIQPFIIYQYMDDIYIGSNLSKKEHKEKVEELRKLLLWWGFETPEDKLQEEP-PYKWMGYELHPLTWTIQQKQL
>EIAV
LDTGADTSVLTIIGVGGRMLVADIILGRDILQDLLLSEGKISENPYNSPIFVIKKRSSKWRLLQDLRELNKT-VQVGTEISRGPGGLIKMTVLDIGDAYFTIPLDPEFRPYTAFTKRYVWNCLPQGFVLSPYIYQKTLQEILQPFRLYQYMDDLFVGSNGSKKQHKELIIELRAILLEKGFETPDDKLQEVP-PYSWLGYQLCPENWKVQKMQL
>BIV
VDTGADEVVLKQIGVNGDVLFSDTLFGRSLLRSI-LAEGKISENPYNTPVFVIKKKGGKWRMLMDFRELNKI-TVKGQEFSTGPPGIKELTAIDIKDAYFTIPLHEDFRPFTAFSERFQWNVLPQGWICSPAIYQTTTQKIIENIKLYQYMDDLLIGSN--RDDHKQIVQEIRDKLGSYGFKTPDEKVQEE--RVKWIGFELTPKKWRFQPRQL
>VMV
VDTGADKTIVTLQGIGGTIVVLATVLGRDNMRELLEKEGKVGRWTCNTPIFCIKKKSGKWRMLIDFRELNKQ-TEDLAEAQLGPGGLQRVTILDIGDAYFTIPLYEPYRQYTCFTVRYYWKVLPQGWKLSPAVYQFTMQKILRGWIFGIYMDDIYIGSDLGLEEHRGIVNELASYIAQYGFMLPEDKRQEGY-PAKWLGFELHPEKWKFQKHTL
>SA-OMVV
VDTGADRTIVRLQGIGGTIVVLPSVLGRDNMAKLLEKEGKVGRWTCNTPIFCIKKKSGKWRMLIDFRELNKQ-TEDLAEAQLGPGGLQKVTILDIGDAYFTIPLYEPYRPYTCFTTRYYWKVLPQGWKLSPSVYQFTMQEILRDWIFGIYMDDIYIGSDLDIMKHREIVEELASYIAQYGFMLPEEKRQEGY-PAKWLGFELHPEKWRFQKHTL
>CAEV
FDTGADRTIVRLQGIGGTIVVLPQVLGRDNMARFLVEEGKLGKWTCNTPIFCIKKKSGKWRMLIDFRELNKQ-TEDLTEAQLGPGGLQKVTILDIGDAYFTIPLYEPYREYTCFTKRYYWKVLPQGWKLSPSVYQFTMQEILEDWIFGIYMDDIYIGSDLEIKKHREIVKDLANYIAQYGFTLPEEKRQKGY-PAKWLGFELHPQTWKFQKHTL
>KoRV
VDTGAEHSVLTVAGATGSFLVIPELLGRDLLTKLILDLGILVPSPWNTPLLPVKKPGNDYRPVQDLREVNKR-VQDIHPTVPNLSSLPPYSVLDLKDAFFCLKLHPNSQPLFAFEGQLTWTRLPQGFKNSPTLFDEALHRDLASFRMLQYVDDLLVAAPT-YRDCKEGTRRLLQELSKLGYRVSAKKAQLCREEVTYLGYLLKGGKRWLTPARK
>GALV
VDTGAEHSVLTVEGATGSFLVIPELLGRDLLTKLILDLGVLVPSPWNTPLLPVKKPGNDYRPVQDLREINKR-VQDIHPTVPNLSSLPPYSVLDLKDAFFCLRLHPNSQPLFAFEGQLTWTRLPQGFKNSPTLFDEALHRDLAPFRLLQYVDDLLVAAPT-YEDCKKGTQKLLQELSKLGYRVSAKKAQLCQREVTYLGYLLKEGKRWLTPARK
>MdEV
IDTGAEHSVLTVVGATGSFLVIPELLGRDLLTKLVLDQGILVASPWNTPLLPVRKPGNDYRPVQDLREVNKR-VLDIHPTVPNLSSLPPYTVLDLKDAFFCLRLHPKSQLLFAFEGQLTWTRLPQGFKNSPTLFDEALHRDLAPFRLLQYVDDLLIAAAS-KELCQQGTERLLTELGNLGYRVSAKKAQICQTEVIYLGYTLRGGKRWLTEARK
>PERV-MSL
VDTGAKHSVLLVMGATGSFLVIPELLGRDLLTKMIIQQGILVPSPWNTPLLPVRKPGNDYRPVQDLREVNKR-VQDIHPTVPNLCALPPYTVLDLKDAFFCLRLHPTSQPLFAFEGQLTWTRLPQGFKNSPTIFDEALHRDLANFRLLQYVDDLLLAGAT-KQDCLEGTKALLLELSDLGYRASAKKAQICRREVTYLGYSLRDGQRWLTEARK
>BAEVM
VDTGAQHSVLTVQGATGSFLVVPELLGRDLLTKLILELGVLRPSPWNTPLLPVKKPGQDYRPVQDLREINKR-TVDIHPTVPNLSTLKPYTVLDLKDAFFCLPLAPQSQELFAFEGQLTWTRLPQGFKNSPTLFDEALHRDLTDFRLLQYVDDLLLAAPT-KKACTQGTRHLLQELGEKGYRASAKKAQICQTKVTYLGYILSEGKRWLTPGRI
>FeLV
VDTGAQHSVLTLQGATGSFLYVPELLGRDLLTKLILDQGILKPSPWNTPLLPVKKPGEDYRPVQDLREVNKR-VEDIHPTVPNLSTLPPYTVLDLKDAFFCLRLHSESQLLFAFEGQLTWTRLPQGFKNSPTLFDEALHSDLADFRLLQYVDDLLLAAAT-RTECLEGTKALLETLGNKGYRASAKKAQICLQEVTYLGYSLKDGQRWLTKARK
>MuLV
VDTGAQHSVLTWQGATGSFLHVPDLLGRDLLTKLILDQGILVPSPWNTPLLPVKKPGNDYRPVQDLREVNKR-VEDIHPTVPNLSGLPPYTVLDLKDAFFCLRLHPTSQPLFAFEGQLTWTRLPQGFKNSPTLFDEALHRDLADFRLLQYVDDLLLAATS-ELDCQQGTRALLLTLGNLGYRASAKKAQLCQKQVKYLGYLLKEGQRWLTEARK
>RCHO-K1
VDTGAQHSVLNWQGATGSFLHVPDLLGRDLLTKLILEQGILVPSPWNTPLLPVRKPGNDYRPVQDLREVNKR-IEDIHPTVPNLSGLPPYTVLDLKDAFFCLRLHPTSQPIFAFEGQLTWTRLPQGFKNSPTLFDEALHQDLAGFRLLQYVDDILLAAKT-KEECKEGTRALLQTLGSLGYRASAKKAQICQKQVTYLGYKIKDGRRWLTEARM
>REV
VDTGATHSVVQIIGATGSFLVIPELLGRDLLQKLIRAAGILRPSPWNTPLLPVRKSGSEYRMVQDLREVNKR-VETIHPTVPNLSLLPPYSVLDLKDAFFCIPLAPESQLIFAFEGQLTWTRLPQGFKNSPTLFDEALNRDLQGFRLLQYVDDLLIAADT-QAACLSATRDLLMTLAELGYRVSGKKAQLCQEEVTYLGFKIHKGSRTLSNSRT
>HERV-E
VDTSAEHSVVTDIGAMGQFLYMPDLLGRDLLSKLIRTFRIIVPSPWNTPLLPVPKPGKDYRPVQDLRLVNQA-TVTLHPTVPNLGLLPAFTCLDLKDAFFSIRLAPERQKLFAFQTQYTWTQLPQRFKNSPTIFGEALARDLQKFPLLQYVDDLLLGHPT-AVGWPREQMLYSGTWRTVGIRCPRKKAQICRQQVCYLGFTIQQGEHSLGSERK
>XEN1
IDTGAARSVIRSVGVDGRFVVSPTLLGTDLLYRLLLENGAIKRSPCNTPLFPVKEKGDKYRLVQDLRAVNEA-TVMETPLVSNLSGIPPFRAVDLTNAFYSIPLREDCQYLFAFTQQYVWTVLPQGAQNSPTHFSLALTSILDSWILLQYVDDLLLCAPD-LPTCEASSTDLLSFLADQGCKASKEKLQWCQTTVVFLGQCISQGTRHITEGRI
>WdSV
VDTGACLTAIGAVGISASPWYNPDILGRDTLSKMVENQGILIKSPCNTPIFPIKKAGDEYRMIHDLRAINNI-VAPLTAVVASLSNLAPFTVIDLSNAFFSVPIHKDSQYLFAFTHQYTWTVLPQGFIHSPTLFSQALYQSLHKIKICIYMDDVLIASKD-RDTNLKDTAVMLQHLASEGHKVSKKKLQLCQQEVVYLGQLLTPEGRKILPDRK
>ZFERV
VDTGATFSTIQERGFSGSFLCSANLLGRDLLVKLIEAAEVLRRSGWNTPILPVLKKTGKYRMVHDLRLINEK-VLTATLPTPNMSKLTPFTCIDLANAFFCMPLAEQCQGIFAFSAQYTYNRLPQGFILSPGLFNQALRELLDSCTVIQYVDDLLLAAHS-NEVCLQDTRKVLTLLSTAGLKVSKEKIQISRATVHFLGRIIGQTGTALSDDTK
>ASSBSV
VDTGCTYSAIKQVGVSGQFLYCPNLLGRDLLCRLILGADCIYASPWNTPILPVPKADKTYRMVQDFRAVNDV-TTGVDLPVPDLSNLSPFTVVDLANAFFSIPLHVDSQPLFAFTQQYTYSVLPQGYRCSPGIFNRVLKDHLKEIVLIQYVDDLLLAACS-SDQCLAATKILLDFLATKGYKVKRSKVQTCRRTVLFLGREVSAEGAGLSTAHR
>ZFERV-2
LDTGAVYTSINKVGFSGPILVSTQLLGRDALCKLIVKAGVLVESYCNTPIMPVIKPDNRWRLVHDLRAINDI-VEDFTAEVPNLTNIPPFTVIDLCSAYFSVPLAEESRYLFAFTKQYTYTRMPQGFKHSPHIFNQILKADLEDVMLIQYVDDLIICSPS-LEQCHRDSIKVLTKLAEGGHKVSKNKTQYCQSQVEYLGRLIAFGTRAIAPDQL
>RTVL-Ia
VDSGAACSSVCVSEIKGQFLLIPELLGRDLMLKLVINDGLLEPSPYNTPILPVKKSDGSYRLVKDLRAINQT-VQTTNPVVPNLSKIPYFTVIDLKDAFWKMSLAEESRDTFAFEQWYQWTVLPQGFMDSPNLFGQILEQVLDKVSLLQYVDDILISGED-IEKEAGFSTHIFDHLQFEGLRVSKGKLQCMEPKVKYLGRLISAGKRRIGPEWV
>SnRV
VDTGAEVSLTSQVGLGGCWRISQEILGNDLLRSLVLEQGVLRKSTVNSAIWPVGKPDGSWRLTIDYRPLNSA-VSCPYPTVASFAKLEKYSSLDISNGFWSIRLEEECQYLFAFTQQYTWTRLPQGFHASPGIFHQALYNGLASCKLLQYVDDILLMSED-RDHHLRSLAILLQGLKDLGVKINPKKSHFCKDQVQYLGVNVGADTRSLIDARS
>HFV
WDSGATITCIPIKTIHGYILLSPTLTQQPLQLTILLKQGVLTPSTMNTPVYPVPKPDGRWRMVLDYREVNKT-IPLTAAQNQHLATIVRKTTLDLANGFWAHPITPESYWLTAFTKQYCWTRLPQGFLNSPALFTADVVDLLKEIPVQVYVDDIYLSHDD-PKEHVQQLEKVFQILLQAGYVVSLKKSEIGQKTVEFLGFNITKEGRGLTDTFK
>SFV-1
WDSGATITCVPIKTIHGYILLNPSLMKKPLQLTTLLKQGVLIQSTMNTPVYPVPKPDGKWRMVLDYREVNKT-IPLIAAQNQHLSSIYRKTTLDLTNGFWAHPITPESYWLTAFTKQYCWTRLPQGFLNSPALFTADVVDLLKEIPVQAYVDDIYISHDD-PQEHLEQLEKIFSILLNAGYVVSLKKSEIAQREVEFLGFNITKEGRGLTDTFK
>FFV
WDSQADITCVPVTTIHGYAIITPGILKKPLELTILLKQGVLIQSTMNTPVYPVPKPNGRWRMVLDYRAVNKV-TPLIAVQNQHLGSLFKKTTIDLSNGFWAHPIVPEDYWITAFTKQYCWTVLPQGFLNSPGLFTGDVVDLLQGIPVEVYVDDVYISHDS-EKEHLEYLDILFNRLKEAGYIISLKKSNIANSIVDFLGFQITNEGRGLTDTFK
>EFV
YDTGAEITCVPIQTIHGYVIIAPSYKKYELELTIILKQGVLKQSPMNTPVYPVPKPDGRWRMVLDYRAVNKV-TPAIATQNCHLNTLYRKTTLDLANGFWAHPIQESDQWITSFTKSYVWTTLPQGFLNSPALFTADVVDLLKDIPVEVYVDDVYFSNDT-EEEHLKTMDLLFQKLQTAGYIVSLKKSKLGQHTVDFLGFQITQTGRGLTDSYK
>BFV
WDSGAEITCVPITTIHNYVLVAPVYKPGPLELTIVLRQGVLRQSEMNTPVYPVPKADGRWRMVLDYREVNKV-TPLVATQNCHLNTLYRKSTLDLANGFWAHPIKPEDYWITAFTKTYCWTVLPQGFLNSPALFTADVVDILKDIPVQVYVDDVYVSSAT-EQEHLDILETIFNRLSTAGYIVSLKKSKLAKETVEFLGFSISQNGRGLTDSYK
>DrFV
LDTGADVTVVSVKDFRGSTILQSKLKQINLEQEIAKRKGIIKEAPTNSPIQAVAKPDGGWRLVTNYKALNKQ-TVPDTRYLINTGAAPELSKIDLANGFWSVPLKPESRARTAFTKQYVYNVLPQGFKNSPNAFQAIMMEILKGLPVVVYIDDILIVTND-EEEHLKILDETLSRLTKEGFRLNYKKMEIAKDDVEFLGFQITGNERFLSQTTE
>MuERV-L
LDTGSELTLIPKVGAYGHPVVISPIIGIDILRNWLKDAGVVVPSPFNSPIWPVQKTDGSWRMTVDYRKLNQV-VTPIAAAVPDLEQINTYAAIDLANAFFSVPVHKDHQKQIAFSQQYTFTVLPQVYINSPALCHNLVRRDLDRLDLVHYIDDIMLVGPS-EQEVATTLDSLVTHMRIRGWEINPTKIQGPSTSVKFLGVQWCGACRDIPSKVK
